# Supplementary material for: Minim Typing – A Rapid and Low Cost MLST Based Typing Tool for Klebsiella pneumoniae
Source: PLoS One. 2012 Mar 12;7(3):e33530. doi: 10.1371/journal.pone.0033530 (PMC3299796; doi:10.1371/journal.pone.0033530)
Supplement: Information S1 — Klebsiella pneumoniae sample data. (XLS) [file pone.0033530.s001.xls]

## Sheet: Sample info - 6MelT - MLST
Sample information		Minim typing							Multi locus sequence typing
Sample ID	Country	infB729	mdh1197	phoE2013	rpoB2227	tonB2693	tonB2886	6MelT	gapA	infB	mdh	pgi	phoE	rpoB	tonB	MLST
A1	Australia	13	9	20	44	40	55	34	2	5	2	2	7	1	10	48
B1	Australia	13	9	20	44	40	55	34
B2	Australia	12	10	20	44	41	55	11	3	3	1	1	1	1	4	11
C1	Australia	12	9	20	44	40	56	30	2	9	2	1	13	1	16	37
D1	Australia	13	9	20	44	40	55	34
E1	Australia	13	9	20	44	40	55	34
F1	Australia	13	9	20	44	40	55	34	2	5	2	2	7	1	10	48
F2	Australia	13	9	20	44	40	55	34
G1	Australia	13	9	20	44	40	55	34
I1	Australia	13	9	20	44	40	55	34
J1	Australia	13	9	20	44	40	55	34
J2	Australia	13	9	20	44	40	55	34
J3	Australia	13	9	20	44	40	55	34
J4	Australia	13	9	20	44	40	55	34
J5	Australia	13	9	20	44	40	55	34
K1	Australia	13	10	19	44	41	54	115	3	1	13	34	63	1	64	461
K2	Australia	13	9	20	44	40	55	34
L1	Australia	13	9	20	44	40	55	34	2	5	2	2	7	1	10	48
L2	Australia	13	9	20	44	40	55	34
M1	Australia	13	10	20	45	41	54	96	3	1	1	1	9	4	135	551
GNB 1104	Australia	13	10	20	45	41	55	16
GNB 1106	Australia	13	10	19	45	40	failed	-
GNB 1263	Australia	13	10	20	44	40	56	14
GNB 1266	Australia	13	10	20	44	40	55	8
GNB 1267	Australia	13	10	20	44	40	56	14
GNB 1504	Australia	12	10	20	44	40	56	72
GNB 1506	Australia	13	9	19	41	failed	failed	-
GNB 1516	Australia	13	9	21	45	41	55	113	4	1	2	1	12	4	46	NEW*
GNB 1517	Australia	13	9	19	44	40	56	28
GNB 1522	Australia	13	10	19	45	40	56	20
GNB 1524	Australia	13	10	20	45	41	55	16
GNB 1543	Australia	12	9	20	44	40	56	30
GNB 1555	Australia	12	10	20	44	40	55	80	3	3	1	1	1	1	18	340
GNB 1565	Australia	13	10	20	44	40	56	14
GNB 1686	Australia	12	10	20	44	41	55	11
GNB 1687	Australia	13	10	20	44	41	55	17
GNB 1688	Australia	13	10	19	45	40	56	20
GNB 1710	Australia	13	10	19	45	40	56	20	2	1	1	1	10	4	13	25
GNB 1711	Australia	13	10	19	45	40	56	20
GNB 1714	Australia	13	10	19	45	40	56	20
GNB 1717	Australia	13	9	20	45	41	55	15	14	1	2	1	7	4	*	NEW**
GNB 1777	Australia	12	10	20	44	41	55	11
GNB 1778	Australia	13	9	19	43	failed	failed	-
GNB 1779	Australia	13	10	20	44	41	55	17
GNB 1788	Australia	13	10	20	44	41	55	17	2	1	1	6	7	1	12	45
GNB 1793	Australia	13	10	19	44	40	55	47	4	1	1	1	21	1	35	76
GNB 1794	Australia	12	9	20	44	40	56	30
GNB 1795	Australia	13	9	19	44	40	56	28
GNB 1805	Australia	12	10	21	44	41	56	95	2	3	4	*	12	1	39	NEW**
GNB 1812	Australia	13	10	20	44	40	56	14
GNB 1895	Australia	12	9	20	44	41	55	57	2	9	2	1	9	1	4	NEW*
GNB 1911	Australia	13	10	19	45	40	56	20
GNB 1912	Australia	13	10	21	45	40	55	56	2	1	5	1	17	4	42	111
GNB 1913	Australia	13	9	19	43	failed	failed	-
GNB 1914	Australia	13	10	19	45	40	56	20
GNB 1920	Australia	12	9	20	45	40	56	41	3	4	6	1	9	4	38	580
GNB 1937	Australia	12	9	20	44	40	56	30
GNB 1940	Australia	12	9	20	45	40	56	41
GNB 1942	Australia	12	9	20	45	40	56	41	3	4	6	1	9	4	38	580
GNB 1976	Australia	12	9	20	45	40	56	41
GNB 2034	Australia	13	10	20	44	41	55	17
GNB 2093	Australia	13	10	20	44	41	55	17
GNB 2094	Australia	13	9	20	44	40	55	34
GNB 2095	Australia	failed	10	20	45	41	55	-
GNB 2113	Australia	12	9	20	45	41	55	23
GNB 2114	Australia	13	10	20	45	41	55	16
GNB 2115	Australia	13	10	20	45	41	55	16
GNB 2141	Australia	12	10	19	45	41	55	124	2	3	10	1	20	4	110	687
GNB 2142	Australia	13	10	20	44	40	56	14	2	1	1	1	9	1	93	323
GNB 2143	Australia	13	10	20	44	40	56	14	2	1	1	1	9	1	93	323
GNB 2149	Australia	12	10	20	44	41	55	11	2	3	1	1	4	1	4	NEW*
GNB 2150	Australia	13	10	19	44	41	55	37
GNB 2163	Australia	13	10	19	44	41	55	37	2	1	1	13	16	15	4	54
GNB 2209	Australia	13	9	19	44	41	55	116	2	1	2	1	10	1	*	NEW**
GNB 2210	Australia	12	9	20	45	41	55	23
GNB 2211	Australia	13	8	19	43	failed	58	-
GNB 2221	Australia	13	10	20	44	40	56	14
GNB 2227	Australia	12	10	19	44	40	56	13	2	3	1	1	10	1	19	13
GNB 2235	Australia	12	9	20	46	40	55	114	2	3	6	*	9	7	18	NEW**
GNB 2237	Australia	13	10	20	44	41	55	17
GNB 2241	Australia	13	10	21	44	40	55	35	2	1	1	1	17	1	23	NEW*
GNB 2243	Australia	13	10	20	45	41	55	16	2	1	1	1	4	27	12	261
GNB 2278	Australia	13	10	20	44	40	56	14
GNB 2279	Australia	13	10	19	45	40	56	20
GNB 2287	Australia	13	10	20	44	40	56	14
GNB 2289	Australia	13	9	20	45	40	55	21	10	1	2	1	9	27	6	359
GNB 2290	Australia	13	10	20	45	41	55	16
GNB 2292	Australia	13	10	20	44	40	56	14
GNB 2304	Australia	13	10	20	44	41	56	7	2	1	1	1	27	5	34	NEW*
GNB 2309	Australia	13	9	20	44	40	55	34	2	5	2	*	7	1	10	NEW**
GNB 2313	Australia	12	9	20	46	41	55	27	2	3	6	1	9	7	4	34
GNB 2316	Australia	13	9	20	44	41	56	31	*	1	2	*	7	15	43	NEW**
GNB 2335	Australia	13	10	20	44	40	56	14	2	1	1	1	9	1	20	704
GNB 2336	Australia	12	9	20	44	40	56	30
GNB 2337	Australia	12	10	19	45	40	failed	-
GNB 2344	Australia	12	10	20	44	41	55	11	3	3	1	1	1	1	4	11
GNB 2353	Australia	12	9	20	45	41	55	23	2	3	2	2	6	4	4	29
GNB 2354	Australia	13	10	19	42	failed	58	-
GNB 2379	Australia	13	10	20	44	40	56	14
GNB 2396	Australia	13	9	19	44	40	56	28
GNB 2397	Australia	13	9	20	44	40	55	34
GNB 2399	Australia	12	10	20	44	41	55	11
GNB 2400	Australia	12	9	20	44	40	55	49	2	9	2	1	13	1	10	309
GNB 2410	Australia	12	10	20	44	41	55	11
GNB 2424	Australia	12	9	20	45	40	56	41
GNB 2425	Australia	12	10	19	44	41	55	none with this profile	2	3	1	1	10	15	12	NEW*
GNB 2427	Australia	13	10	20	44	40	55	8
GNB 2434	Australia	12	10	20	45	41	55	18
GNB 2438	Australia	12	10	20	44	40	56	72
GNB 2439	Australia	12	9	20	45	41	56	71	2	3	2	1	1	4	56	152
GNB 2440	Australia	13	9	20	45	40	56	9	2	35	2	35	56	4	19	251
GNB 2458	Australia	12	9	20	45	41	56	71
GNB 2459	Australia	13	10	20	45	40	55	19	4	1	1	1	3	31	2	NEW*
GNB 2460	Australia	13	10	20	45	39	56	3	2	1	1	2	61	4	132	534
GNB 2467	Australia	13	10	18	44	40	55	63	12	1	1	2	5	1	36	133
GNB 2473	Australia	13	10	20	44	40	56	14	1	6	1	1	1	1	1	14
MRO 1	Australia	13	10	19	44	41	54	115
MRO 5	Australia	13	10	19	44	41	54	115
MRO 10	Australia	13	9	19	43	failed	58	-
MRO 11	Australia	13	9	19	43	failed	58	-
MRO 13	Australia	13	10	19	42	41	58	84
MRO 21	Australia	13	10	19	46	40	failed	-
MRO 24	Australia	13	10	19	46	40	failed	-
MRO 34	Australia	13	9	20	44	41	variation	-
MRO 35	Australia	13	10	19	44	41	54	115
MRO 65	Australia	13	10	19	44	41	54	115
MRO 76	Australia	13	9	20	45	40	55	21
MRO 90	Australia	13	10	19	44	41	54	115	3	1	13	34	63	1	64	461
MRO 93	Australia	13	10	20	43	40	56	4
MRO 94	Australia	failed	9	20	44	40	55	-
MRO 98	Australia	13	10	20	45	41	55	16
MRO 122	Australia	13	10	19	44	41	54	115
MRO 128	Australia	13	10	20	44	40	56	14	1	1	1	1	1	1	1	15
MRO 137	Australia	12	10	20	45	41	55	18
MRO 140	Australia	12	10	20	45	41	55	18	2	3	1	1	1	4	4	22
MRO 151	Australia	12	9	20	44	40	56	30	2	9	2	1	13	1	16	37
MRO 169	Australia	13	9	20	44	41	55	10	3	1	2	1	1	1	4	134
MRO 171	Australia	13	9	19	43	failed	failed	-
MRO 174	Australia	12	9	20	45	41	55	23
MRO 209	Australia	13	9	20	44	41	56	31
MRO 225	Australia	13	10	20	44	40	56	14
MRO 241	Australia	13	9	19	43	failed	58	-
MRO 252	Australia	13	9	19	44	40	56	28
WCH 3985	Australia	13	10	19	45	40	failed	-
WCH 3986	Australia	13	10	21	45	40	56	50	2	1	58	1	12	*	9	NEW**
WCH 3990	Australia	13	10	18	44	40	55	63
WCH 4097	Australia	13	9	20	45	40	55	21
WCH 4188	Australia	13	10	20	44	40	56	14	4	1	1	1	9	5	9	393
WCH 4840	Australia	13	10	20	44	40	56	14	2	1	*	1	9	1	13	NEW**
WCH 4853	Australia	13	10	20	44	40	56	14
WCH 4864	Australia	13	9	19	44	40	56	28
WCH 4940	Australia	13	10	20	44	40	56	14
WCH 4942	Australia	13	9	19	43	failed	58	-
WCH 5012	Australia	13	10	20	44	41	55	17	2	1	1	26	4	1	12	NEW*
WCH 5018	Australia	13	10	19	45	40	failed	-
WCH 5040	Australia	13	9	19	44	40	56	28	14	1	2	1	95	1	1	478
WCH 5041	Australia	13	9	19	44	40	56	28
WCH 5082	Australia	13	10	20	44	41	55	17
WCH 5161	Australia	13	10	19	45	40	failed	-
WCH 5168	Australia	12	9	20	44	40	56	30	2	9	2	1	13	1	24	NEW*
WCH 5297	Australia	12	10	20	44	40	56	72	3	3	1	1	1	1	79	258
231-21-D (06)	China	13	10	20	44	40	56	14	1	1	1	1	1	1	1	15
231-37-C (08)	China	13	10	20	44	40	56	14
234-42-A (08)	China	13	9	19	44	40	56	28
246-61-A (07)	India	12	10	20	44	41	55	11
252-38-C (07)	India	13	10	21	44	40	55	35
252-41-C (07)	India	12	9	20	44	40	56	30
258-14-C (07)	India	12	9	20	44	40	56	30
N10044	Taiwan	13	10	20	45	41	55	16	2	1	1	1	9	4	12	23
N10103	Philippines	13	10	20	45	41	55	16	2	1	1	1	4	4	4	17
N10129	Philippines	12	9	20	44	40	55	49	9	4	2	1	1	1	27	86
N10238	South Africa	12	10	20	45	41	55	18	2	3	1	1	4	4	4	20
N10270	South Africa	12	10	20	45	41	55	18
N10418	Philippines	13	9	19	44	40	56	28	2	1	2	1	10	1	19	35
N10547	Hong Kong	13	9	20	45	41	variation	none with this profile
N10607	Hong Kong	13	9	20	44	41	56	31	2	1	2	4	9	1	14	39
N10682	Taiwan	13	10	20	45	41	55	16	2	1	1	1	9	4	12	23
N10767	Taiwan	12	10	20	44	41	55	11
N11076	South Africa	13	10	20	44	40	56	14
N11101	South Africa	13	10	20	44	40	56	14	2	6	1	1	*	1	31	NEW**
N7581	Singapore	13	10	20	44	40	56	14
N7582	Singapore	13	10	20	44	40	56	14
N7584	Singapore	13	10	20	45	41	55	16
N7948	Australia	13	9	20	44	40	55	34
N8925	Australia	13	10	20	44	41	55	17
N9030	South Africa	12	9	20	44	40	56	30	3	9	47	1	13	1	16	353
N9079	South Africa	13	10	19	41	40	variation	none with this profile	45	24	21	27	47	22	74	NEW*
N9093	South Africa	13	9	20	44	40	56	29
N9136	Singapore	13	10	20	44	40	56	14
N9183	Singapore	13	10	20	44	41	55	17	2	1	1	1	27	5	4	784
N9422	Hong Kong	13	9	19	45	40	56	44	2	1	2	1	10	4	13	65
N9431	Hong Kong	13	9	19	45	40	56	44	2	1	2	1	10	4	13	65
N9596	Philippines	12	10	20	45	40	55	1	4	4	1	1	7	4	10	1
N9682	Taiwan	13	9	20	44	40	55	34
N9694	Taiwan	13	10	20	45	41	55	16
N9714	Singapore	12	10	20	44	41	55	11
N9734	Singapore	12	10	20	44	41	55	11
N9742	Singapore	13	9	20	45	40	56	9	2	1	2	1	4	4	8	60
N9852	Singapore	13	10	20	45	41	55	16
N9869	Singapore	13	10	20	45	41	55	16
N9872	Singapore	13	9	20	45	40	56	9	2	38	2	20	7	4	89	NEW*
N9906	Taiwan	13	10	20	44	40	56	14	1	6	1	1	1	1	1	14
