# Supplementary material for: Minim Typing – A Rapid and Low Cost MLST Based Typing Tool for Klebsiella pneumoniae
Source: PLoS One. 2012 Mar 12;7(3):e33530. doi: 10.1371/journal.pone.0033530 (PMC3299796; doi:10.1371/journal.pone.0033530)
Supplement: Information S2 — MelT↔ST conversion key for 863 STs. (XLS) [file pone.0033530.s002.xls]

## Sheet: 4MelT system
ST	infB 729	mdh 1197	phoE 2013	rpoB 2227	MelT
1	12	10	20	45	1
2	12	10	20	45	1
3	13	10	20	45	2
4	13	10	20	43	3
5	13	10	20	43	3
6	13	10	19	43	4
7	13	10	20	44	5
8	13	10	20	44	5
9	13	9	20	45	6
10	13	9	20	44	7
11	12	10	20	44	8
12	12	10	21	44	9
13	12	10	19	44	10
14	13	10	20	44	5
15	13	10	20	44	5
16	13	9	20	45	6
17	13	10	20	45	2
18	13	10	20	44	5
19	12	10	20	45	1
20	12	10	20	45	1
21	13	10	20	45	2
22	12	10	20	45	1
23	13	10	20	45	2
24	13	10	20	45	2
25	13	10	19	45	11
26	13	10	20	44	5
27	13	9	20	45	6
28	13	9	19	45	12
29	12	9	20	45	13
30	12	10	20	45	1
31	12	10	20	45	1
32	12	9	18	45	14
33	12	10	21	45	15
34	12	9	20	46	16
35	13	9	19	44	17
36	13	9	20	44	7
37	12	9	20	44	18
38	13	9	20	45	6
39	13	9	20	44	7
40	13	10	20	44	5
41	13	10	21	44	19
42	13	10	20	44	5
43	13	10	19	44	20
44	13	10	20	44	5
45	13	10	20	44	5
46	13	10	20	44	5
47	13	10	20	44	5
48	13	9	20	44	7
49	13	10	21	44	19
50	13	10	21	44	19
51	13	10	21	44	19
52	13	10	20	44	5
53	13	9	20	44	7
54	13	10	19	44	20
55	13	10	20	43	3
56	13	10	19	46	21
57	13	10	20	45	2
58	13	10	20	45	2
59	12	10	19	45	22
60	13	9	20	45	6
61	12	9	20	45	13
62	13	10	20	45	2
63	13	9	20	44	7
64	13	9	19	44	17
65	13	9	19	45	12
66	12	9	19	44	23
67	13	10	20	44	5
68	13	10	20	44	5
69	13	10	20	44	5
70	13	9	19	45	12
71	12	10	19	45	22
72	12	10	21	45	15
73	12	10	21	45	15
74	13	10	21	44	19
75	12	10	21	44	9
76	13	10	19	44	20
77	13	10	20	44	5
78	13	10	20	44	5
79	13	10	20	44	5
80	13	10	20	44	5
81	13	10	20	44	5
82	13	10	20	44	5
83	13	10	20	44	5
84	13	10	20	44	5
85	12	10	20	44	8
86	12	9	20	44	18
87	13	10	20	44	5
88	12	9	20	45	13
89	12	9	20	45	13
90	13	10	21	45	24
91	13	10	21	45	24
92	13	10	21	44	19
93	13	10	21	45	24
94	13	10	19	45	11
95	13	10	21	45	24
96	13	10	21	45	24
97	13	10	20	45	2
98	13	10	20	45	2
99	13	9	21	45	25
100	13	10	20	45	2
101	13	10	20	44	5
102	13	10	19	46	21
103	13	10	20	44	5
104	12	10	20	44	8
105	12	9	20	45	13
106	13	10	20	44	5
107	13	9	20	44	7
108	13	9	20	45	6
109	13	9	20	45	6
110	13	10	20	44	5
111	13	10	21	45	24
112	12	9	20	44	18
113	13	9	19	44	17
114	13	9	19	44	17
115	13	9	19	44	17
116	13	10	20	44	5
117	13	9	20	45	6
118	13	10	19	46	21
119	12	9	20	46	16
120	12	10	20	45	1
121	12	10	20	45	1
122	12	9	20	46	16
123	13	9	19	43	26
124	13	10	21	46	27
125	13	9	20	44	7
126	13	9	19	45	12
127	13	10	20	44	5
128	13	10	19	45	11
129	13	10	20	44	5
130	13	10	20	44	5
131	13	10	21	44	19
132	13	10	20	44	5
133	13	10	18	44	28
134	13	9	20	44	7
135	13	10	19	44	20
136	12	10	20	44	8
137	13	10	20	45	2
138	13	10	19	45	11
139	13	10	19	45	11
140	13	9	20	44	7
141	12	10	19	45	22
142	13	10	19	45	11
143	13	10	19	47	29
144	13	10	19	46	21
145	13	10	20	44	5
146	13	9	19	43	26
147	12	9	20	45	13
148	13	9	19	45	12
149	13	9	20	45	6
150	13	9	20	44	7
151	13	9	20	45	6
152	12	9	20	45	13
153	12	10	20	44	8
154	12	10	20	44	8
155	13	10	20	45	2
156	13	10	20	44	5
157	12	9	20	45	13
158	12	9	19	45	30
159	13	10	19	45	11
160	13	10	20	44	5
161	13	9	20	45	6
162	13	10	21	45	24
163	13	10	20	44	5
164	13	10	20	44	5
165	13	10	21	44	19
166	13	10	21	44	19
167	13	10	18	44	28
168	13	10	20	44	5
169	12	9	20	44	18
170	12	9	20	45	13
171	13	10	20	44	5
172	13	9	21	45	25
173	12	10	20	45	1
174	12	10	20	45	1
175	13	9	20	44	7
176	12	10	20	45	1
177	12	9	20	44	18
178	13	10	19	44	20
179	13	10	21	44	19
180	13	10	20	44	5
181	13	9	20	44	7
182	12	10	20	45	1
183	13	10	20	45	2
184	13	10	20	45	2
185	13	9	19	45	12
186	13	10	20	45	2
187	13	9	20	45	6
188	13	10	20	45	2
189	12	9	21	45	31
190	12	10	20	44	8
191	12	10	20	44	8
192	13	10	20	45	2
193	12	9	21	45	31
194	13	10	19	44	20
195	12	10	20	45	1
196	13	10	19	46	21
197	13	9	19	43	26
198	13	10	20	44	5
199	13	10	19	44	20
200	13	9	21	44	32
201	12	9	20	44	18
202	13	10	20	45	2
203	13	10	19	42	33
204	13	9	19	43	26
205	13	9	19	43	26
206	13	10	19	43	4
207	13	9	19	43	26
208	13	9	19	43	26
209	13	9	19	43	26
210	13	9	19	43	26
211	13	9	20	45	6
212	13	10	20	44	5
213	13	10	19	44	20
214	13	9	19	43	26
215	13	10	19	45	11
216	13	10	19	43	4
217	13	10	20	45	2
218	12	10	20	45	1
219	13	9	20	44	7
220	13	9	20	45	6
221	13	10	20	44	5
222	13	9	20	45	6
223	12	9	19	44	23
224	13	9	20	44	7
225	13	10	21	44	19
226	13	10	20	44	5
227	12	10	21	45	15
228	12	9	20	44	18
229	13	10	20	44	5
230	13	9	20	44	7
231	13	10	20	44	5
232	12	9	19	45	30
233	13	10	20	44	5
234	13	9	20	44	7
235	13	10	20	44	5
236	13	10	19	44	20
237	13	9	19	45	12
238	13	10	20	44	5
239	13	10	20	44	5
240	13	10	21	44	19
241	13	9	20	44	7
242	13	10	20	44	5
243	13	9	19	45	12
244	13	10	20	44	5
245	13	10	20	44	5
246	13	10	20	44	5
247	13	9	20	45	6
248	13	10	20	45	2
249	13	9	19	45	12
250	13	9	19	43	26
251	13	9	20	45	6
252	13	10	20	44	5
253	13	10	20	44	5
254	12	9	20	45	13
255	13	9	19	43	26
256	13	9	20	44	7
257	13	10	19	45	11
258	12	10	20	44	8
259	12	9	20	44	18
260	13	10	20	44	5
261	13	10	20	45	2
262	13	10	19	45	11
263	12	10	20	44	8
264	13	9	18	43	34
265	13	10	20	44	5
266	13	10	19	44	20
267	13	10	19	44	20
268	13	9	20	44	7
269	13	10	18	44	28
270	12	10	20	44	8
271	12	9	20	44	18
272	13	10	20	45	2
273	12	9	20	45	13
274	13	9	20	45	6
275	13	10	20	44	5
276	13	10	20	45	2
277	13	10	20	44	5
278	13	10	21	44	19
279	13	10	20	45	2
280	13	9	19	45	12
281	13	10	20	44	5
282	13	9	19	43	26
283	13	10	19	45	11
284	13	9	19	43	26
285	13	9	19	43	26
286	12	10	20	44	8
287	13	10	20	44	5
288	12	10	20	45	1
289	13	10	21	45	24
290	13	10	19	44	20
291	12	10	20	44	8
292	13	9	20	44	7
293	13	10	19	45	11
294	13	9	20	45	6
295	13	9	20	45	6
296	13	10	20	45	2
297	13	10	20	45	2
298	13	9	20	44	7
299	13	10	20	44	5
300	13	9	20	45	6
301	13	9	20	45	6
302	13	9	20	45	6
303	13	9	19	45	12
304	13	10	19	45	11
305	13	9	20	44	7
306	13	10	20	44	5
307	13	9	20	44	7
308	13	9	20	45	6
309	12	9	20	44	18
310	13	9	19	45	12
311	13	10	20	44	5
312	13	9	19	43	26
313	12	10	20	45	1
314	13	10	20	45	2
315	13	9	20	44	7
316	13	9	20	45	6
317	13	9	20	45	6
318	13	9	19	43	26
319	13	9	20	44	7
320	13	9	20	45	6
321	13	9	20	43	35
322	13	10	20	45	2
323	13	10	20	44	5
324	13	10	20	45	2
325	12	10	20	45	1
326	13	10	20	44	5
327	13	10	19	44	20
328	12	10	21	41	36
329	12	10	21	41	36
330	12	10	21	43	37
331	12	10	21	43	37
332	12	10	21	43	37
333	12	10	21	41	36
334	13	10	19	45	11
335	12	9	20	44	18
336	13	10	20	45	2
337	13	9	20	44	7
338	13	10	19	47	29
339	13	10	19	45	11
340	12	10	20	44	8
341	13	9	20	44	7
342	13	10	20	44	5
343	13	9	20	45	6
344	13	9	19	43	26
345	13	10	20	45	2
346	13	10	20	44	5
347	13	9	19	43	26
348	13	10	21	44	19
349	13	10	19	46	21
350	13	9	21	45	25
351	12	9	20	44	18
352	13	10	20	44	5
353	12	9	20	44	18
354	13	9	20	45	6
355	13	9	19	43	26
356	13	10	19	45	11
357	13	9	19	43	26
358	13	9	19	43	26
359	13	9	20	45	6
360	13	9	19	43	26
361	13	9	19	43	26
362	13	9	19	43	26
363	13	9	19	43	26
364	13	10	19	45	11
365	13	8	19	43	38
366	13	9	19	43	26
367	13	10	19	45	11
368	13	9	19	43	26
369	13	10	19	44	20
370	13	10	20	44	5
371	13	10	20	44	5
372	13	9	20	44	7
373	12	9	20	44	18
374	12	10	19	45	22
375	13	9	19	45	12
376	13	10	20	44	5
377	13	9	20	44	7
378	13	10	20	45	2
379	12	10	20	44	8
380	13	10	20	45	2
381	13	10	21	45	24
382	13	9	20	45	6
383	13	10	20	44	5
384	12	10	19	45	22
385	13	10	20	44	5
386	13	10	19	43	4
387	13	9	20	43	35
388	13	9	19	43	26
389	13	9	19	43	26
390	13	9	19	43	26
391	13	10	20	45	2
392	12	9	20	45	13
393	13	10	20	44	5
394	12	9	20	44	18
395	13	9	20	44	7
396	13	9	20	44	7
397	13	10	19	45	11
398	13	10	20	44	5
399	13	9	19	45	12
400	13	10	19	44	20
401	13	10	20	44	5
402	13	9	20	44	7
403	13	9	20	46	39
404	13	9	21	44	32
405	13	9	19	45	12
406	13	10	20	44	5
407	12	10	20	44	8
408	12	9	20	44	18
409	13	9	20	44	7
410	13	9	19	45	12
411	13	9	20	45	6
412	13	9	20	44	7
413	13	10	20	44	5
414	13	10	19	45	11
415	13	9	19	43	26
416	13	10	20	45	2
418	12	10	20	44	8
419	13	10	20	45	2
420	13	10	18	44	28
421	13	10	19	45	11
422	12	10	20	45	1
423	12	9	20	44	18
424	13	9	19	43	26
425	13	10	19	45	11
426	13	10	19	45	11
427	12	10	20	44	8
428	13	10	19	46	21
429	13	9	20	44	7
430	13	10	20	45	2
431	13	10	20	44	5
432	13	10	20	45	2
433	13	9	20	44	7
434	12	9	20	45	13
435	13	9	20	44	7
436	13	9	20	44	7
437	12	10	20	44	8
438	12	9	20	45	13
439	13	10	19	45	11
440	13	10	19	46	21
441	13	9	20	46	39
442	13	9	20	44	7
443	13	10	20	45	2
444	13	10	20	44	5
447	13	9	19	43	26
448	12	9	20	45	13
449	13	9	19	44	17
450	13	9	19	44	17
451	13	10	19	45	11
452	13	9	21	45	25
453	13	10	19	45	11
454	13	9	19	43	26
455	13	10	20	44	5
456	12	9	20	44	18
457	13	9	20	45	6
458	13	9	19	45	12
459	12	9	20	46	16
460	13	10	20	44	5
461	13	10	19	44	20
462	13	10	20	45	2
463	13	10	20	45	2
464	13	9	20	44	7
465	12	9	20	45	13
466	13	9	19	45	12
467	13	9	19	43	26
468	13	8	19	43	38
469	13	9	19	44	17
470	13	9	20	45	6
471	13	10	20	44	5
472	13	10	21	44	19
473	13	9	20	45	6
474	13	10	20	45	2
475	13	9	19	43	26
476	13	10	19	45	11
477	13	10	19	45	11
478	13	9	19	44	17
479	12	10	20	44	8
480	13	10	19	45	11
481	13	9	20	44	7
482	12	10	20	45	1
483	13	10	20	44	5
484	13	10	20	45	2
485	13	10	20	44	5
486	13	10	18	46	40
487	13	9	20	45	6
488	13	10	19	45	11
489	13	10	19	45	11
490	13	10	19	44	20
491	13	10	20	45	2
492	13	10	20	45	2
493	13	10	21	44	19
494	12	10	20	44	8
495	13	10	20	44	5
496	13	10	20	45	2
497	13	10	20	44	5
498	13	10	20	44	5
499	13	10	20	45	2
500	13	10	20	45	2
501	12	10	20	45	1
502	13	9	19	45	12
503	13	9	19	45	12
504	13	10	20	43	3
505	13	10	20	44	5
506	13	10	20	44	5
507	12	10	20	45	1
508	12	9	20	45	13
509	13	10	19	46	21
510	12	9	20	44	18
511	13	9	20	44	7
512	12	10	20	44	8
513	13	10	19	44	20
514	13	10	20	44	5
515	13	10	20	44	5
516	13	10	20	44	5
517	13	9	20	45	6
518	12	10	20	45	1
519	13	9	19	43	26
520	13	9	19	45	12
521	13	9	20	44	7
522	13	9	20	45	6
523	13	9	20	45	6
524	13	10	20	44	5
525	12	10	21	44	9
526	13	10	19	47	29
527	13	9	19	43	26
528	13	10	20	45	2
529	13	10	20	44	5
530	12	9	20	45	13
531	13	9	20	44	7
532	12	10	20	45	1
533	13	9	19	43	26
534	13	10	20	45	2
535	13	10	19	45	11
536	13	9	19	43	26
537	12	10	21	45	15
538	13	9	20	44	7
539	13	9	19	43	26
540	13	10	20	43	3
541	13	9	20	44	7
542	13	9	19	44	17
543	13	9	20	45	6
544	13	10	19	45	11
545	12	9	20	46	16
546	13	10	20	45	2
547	12	9	20	46	16
548	13	10	20	45	2
549	13	9	19	43	26
550	13	10	21	45	24
551	13	10	20	45	2
552	13	9	19	44	17
553	13	9	19	44	17
554	12	10	20	44	8
555	13	10	20	44	5
556	13	10	21	44	19
557	13	10	20	44	5
558	13	9	20	45	6
559	12	10	21	44	9
560	12	10	19	45	22
561	13	9	20	45	6
562	13	10	19	44	20
563	13	10	20	45	2
564	13	9	20	44	7
565	12	10	20	44	8
566	13	10	18	45	41
567	13	10	21	45	24
568	13	10	18	44	28
569	12	10	20	44	8
570	13	9	20	44	7
571	13	10	19	47	29
572	12	10	20	44	8
573	13	10	20	45	2
574	12	10	20	45	1
575	12	10	21	45	15
576	12	10	20	45	1
577	13	9	20	45	6
578	12	9	20	45	13
579	13	9	20	45	6
580	12	9	20	45	13
581	13	10	19	43	4
582	13	10	19	45	11
583	13	10	19	45	11
584	13	9	20	46	39
585	13	9	20	45	6
586	13	9	20	44	7
587	13	9	20	44	7
588	13	10	20	44	5
589	13	10	20	44	5
590	13	10	20	45	2
591	12	10	20	44	8
592	12	9	20	45	13
593	13	9	20	44	7
594	13	9	19	43	26
595	13	9	19	43	26
596	13	9	19	43	26
597	13	9	19	43	26
598	13	9	19	43	26
599	13	9	19	43	26
600	13	10	20	45	2
601	13	9	19	43	26
602	12	9	20	45	13
603	13	9	20	44	7
604	13	10	19	47	29
605	13	9	20	46	39
606	12	10	20	45	1
607	13	9	19	44	17
608	13	9	20	43	35
609	13	10	20	44	5
610	13	10	20	45	2
611	13	10	20	44	5
612	13	10	19	43	4
613	13	10	19	45	11
614	13	10	20	44	5
615	13	9	19	43	26
616	13	9	19	43	26
617	12	10	20	44	8
618	13	10	20	44	5
619	13	9	19	43	26
620	13	10	19	45	11
621	13	9	19	43	26
622	13	10	19	46	21
623	13	10	19	46	21
624	13	10	20	44	5
625	13	10	19	46	21
626	13	10	20	44	5
627	13	10	20	44	5
628	12	9	20	44	18
629	12	9	21	44	42
630	13	10	20	45	2
631	13	10	20	45	2
632	13	10	20	44	5
633	13	0	21	44	43
634	13	10	20	45	2
635	13	10	19	45	11
636	13	10	20	44	5
637	12	10	19	45	22
638	13	10	19	45	11
639	13	9	19	43	26
640	13	10	19	43	4
641	13	9	19	43	26
642	13	9	19	43	26
643	12	9	20	46	16
644	13	10	19	45	11
645	13	10	20	44	5
646	12	10	20	44	8
647	13	10	20	44	5
648	12	10	20	44	8
649	13	10	20	44	5
650	12	10	20	44	8
651	13	10	20	44	5
652	12	9	19	45	30
653	13	10	20	45	2
654	13	10	19	45	11
655	13	10	20	44	5
656	12	10	20	45	1
657	13	9	19	45	12
658	13	10	20	43	3
659	13	10	20	44	5
660	13	9	20	44	7
661	12	10	20	45	1
662	13	9	19	43	26
663	13	9	19	45	12
664	13	10	20	44	5
665	12	9	20	44	18
666	13	9	20	44	7
667	13	9	20	44	7
668	13	10	19	47	29
669	12	10	19	44	10
670	13	10	20	45	2
671	13	10	19	46	21
672	13	10	19	46	21
673	12	10	19	45	22
674	13	10	20	45	2
675	12	9	20	45	13
676	13	10	19	44	20
677	12	9	20	45	13
678	12	10	21	45	15
679	13	10	20	45	2
680	13	10	20	45	2
681	13	9	19	43	26
682	13	9	20	44	7
683	12	10	20	45	1
684	13	10	20	44	5
685	13	9	20	45	6
686	13	10	20	44	5
687	12	10	19	45	22
688	13	9	20	44	7
689	12	10	20	44	8
690	12	10	20	44	8
691	12	10	20	45	1
692	13	9	20	45	6
693	13	9	19	43	26
694	13	9	20	44	7
695	13	9	19	43	26
696	13	10	19	47	29
697	13	9	19	43	26
698	13	9	19	43	26
699	13	9	19	43	26
700	13	9	21	44	32
701	13	9	20	44	7
702	13	9	20	45	6
703	13	9	20	44	7
704	13	10	20	44	5
705	12	10	19	45	22
706	12	10	20	45	1
707	13	10	20	45	2
708	13	10	20	45	2
709	13	10	20	44	5
710	13	9	19	43	26
711	12	9	20	45	13
712	13	9	19	43	26
713	13	10	19	47	29
714	12	9	20	45	13
715	13	9	20	44	7
716	13	10	19	45	11
717	13	10	20	45	2
718	13	9	19	43	26
719	13	10	20	44	5
720	13	10	20	45	2
721	13	9	20	44	7
722	12	10	20	44	8
723	12	9	19	45	30
724	13	9	19	44	17
725	13	9	19	43	26
726	12	9	20	44	18
727	12	9	20	44	18
728	13	10	20	44	5
729	13	10	19	43	4
730	13	10	20	45	2
731	12	10	20	44	8
732	12	9	20	45	13
733	12	9	20	44	18
734	13	10	19	45	11
735	13	10	19	47	29
736	13	10	19	45	11
737	13	10	20	45	2
738	13	10	19	46	21
739	12	9	20	44	18
740	13	10	19	45	11
741	13	9	19	43	26
742	13	9	20	44	7
743	12	9	20	45	13
744	12	10	20	44	8
745	12	10	20	44	8
746	13	9	20	44	7
747	12	10	20	44	8
748	13	10	20	44	5
749	12	10	19	45	22
750	13	10	20	44	5
751	12	10	20	44	8
752	13	10	20	44	5
753	13	9	19	45	12
754	12	9	20	45	13
755	13	10	19	44	20
756	12	10	20	44	8
757	12	10	20	44	8
758	13	10	20	44	5
759	13	10	20	44	5
760	13	10	20	43	3
761	13	10	19	46	21
762	13	10	19	43	4
763	13	9	19	43	26
764	13	10	19	46	21
765	13	10	19	45	11
766	13	10	20	44	5
767	13	9	19	43	26
768	13	9	19	43	26
769	12	9	20	44	18
770	13	10	19	45	11
771	13	9	19	43	26
772	13	10	20	43	3
773	13	9	19	45	12
774	13	10	20	43	3
775	12	10	20	45	1
776	13	9	20	44	7
777	13	10	21	44	19
778	13	9	20	44	7
779	13	10	18	44	28
780	13	10	19	44	20
781	13	10	21	44	19
782	13	9	20	44	7
783	13	9	20	44	7
784	13	10	20	44	5
785	13	9	19	45	12
786	13	10	20	44	5
787	13	10	19	45	11
788	12	9	20	44	18
789	13	10	19	44	20
790	13	9	19	43	26
791	13	10	20	45	2
792	13	10	20	45	2
793	13	10	20	45	2
794	13	9	19	44	17
795	13	10	19	45	11
796	12	9	20	45	13
797	13	10	20	44	5
798	13	9	20	44	7
799	13	10	20	44	5
800	13	9	20	45	6
801	12	10	20	44	8
802	13	9	19	44	17
803	13	10	19	45	11
804	13	9	20	45	6
805	13	10	20	44	5
806	13	10	20	44	5
807	13	10	20	44	5
808	13	10	20	45	2
809	13	9	19	45	12
810	13	10	20	45	2
811	13	10	19	45	11
812	13	10	20	44	5
813	13	9	20	44	7
814	13	9	19	45	12
815	13	9	20	44	7
816	13	10	19	45	11
817	13	10	20	44	5
818	13	10	19	45	11
819	12	9	19	45	30
820	13	10	19	45	11
821	12	10	20	44	8
822	13	9	20	44	7
823	13	9	21	44	32
824	13	10	19	45	11
825	13	9	19	45	12
826	13	10	20	43	3
827	12	9	20	44	18
828	13	10	20	44	5
829	13	10	20	43	3
830	13	9	19	45	12
831	13	10	19	44	20
832	13	10	21	44	19
833	12	10	20	44	8
834	13	9	20	44	7
835	13	9	19	44	17
836	13	10	19	44	20
837	13	9	19	43	26
838	13	9	19	43	26
839	13	10	20	45	2
840	13	10	20	44	5
841	13	9	19	45	12
842	12	10	19	44	10
843	13	10	19	46	21
844	12	9	20	44	18
845	13	9	20	45	6
846	13	10	20	45	2
847	13	10	20	44	5
848	13	9	19	43	26
849	13	10	20	45	2
850	13	9	19	43	26
851	13	10	20	45	2
852	13	10	19	44	20
853	13	10	19	45	11
854	13	10	21	45	24
855	12	10	20	44	8
856	13	9	19	43	26
857	13	9	20	44	7
858	13	10	20	45	2
859	12	10	20	44	8
860	12	10	20	45	1
861	12	10	20	45	1
862	13	10	20	45	2
863	13	9	20	44	7
864	12	10	20	44	8
865	13	10	18	45	41
866	12	9	20	44	18

## Sheet: 6MelT system
ST	infB 729	mdh 1197	phoE 2013	rpoB 2227	tonB 2693	tonB 2886	6MelT	Comment
1	12	10	20	45	40	55	1
2	12	10	20	45	41	56	2
3	13	10	20	45	41	55	16
4	13	10	20	43	40	56	4
5	13	10	20	43	40	56	4	deletion in tonB2693-F seq
6	13	10	19	43	40	56	6
7	13	10	20	44	41	56	7
8	13	10	20	44	40	55	8
9	13	9	20	45	40	56	9
10	13	9	20	44	41	55	10
11	12	10	20	44	41	55	11
12	12	10	21	44	41	55	12
13	12	10	19	44	40	56	13
14	13	10	20	44	40	56	14
15	13	10	20	44	40	56	14
16	13	9	20	45	41	55	15
17	13	10	20	45	41	55	16
18	13	10	20	44	41	55	17
19	12	10	20	45	41	55	18
20	12	10	20	45	41	55	18
21	13	10	20	45	41	55	16
22	12	10	20	45	41	55	18
23	13	10	20	45	41	55	16
24	13	10	20	45	40	55	19
25	13	10	19	45	40	56	20
26	13	10	20	44	40	55	8
27	13	9	20	45	40	55	21
28	13	9	19	45	40	55	22
29	12	9	20	45	41	55	23
30	12	10	20	45	40	56	24
31	12	10	20	45	41	55	18
32	12	9	18	45	39	56	25
33	12	10	21	45	40	56	26
34	12	9	20	46	41	55	27
35	13	9	19	44	40	56	28
36	13	9	20	44	40	56	29
37	12	9	20	44	40	56	30
38	13	9	20	45	40	55	21
39	13	9	20	44	41	56	31
40	13	10	20	44	40	55	8
41	13	10	21	44	41	55	32
42	13	10	20	44	41	56	7
43	13	10	19	44	41	56	33
44	13	10	20	44	40	56	14
45	13	10	20	44	41	55	17
46	13	10	20	44	40	56	14
47	13	10	20	44	40	55	8
48	13	9	20	44	40	55	34
49	13	10	21	44	40	55	35
50	13	10	21	44	40	55	35
51	13	10	21	44	40	56	36
52	13	10	20	44	40	56	14
53	13	9	20	44	41	55	10
54	13	10	19	44	41	55	37
55	13	10	20	43	41	55	38
56	13	10	19	46	41	55	39
57	13	10	20	45	41	55	16
58	13	10	20	45	41	55	16
59	12	10	19	45	40	56	40
60	13	9	20	45	40	56	9
61	12	9	20	45	40	56	41
62	13	10	20	45	41	56	42
63	13	9	20	44	40	56	29
64	13	9	19	44	40	55	43
65	13	9	19	45	40	56	44
66	12	9	19	44	40	56	45
67	13	10	20	44	40	54	46
68	13	10	20	44	40	54	46
69	13	10	20	44	40	54	46
70	13	9	19	45	40	56	44
71	12	10	19	45	40	56	40
72	12	10	21	45	40	56	26
73	12	10	21	45	40	56	26
74	13	10	21	44	41	55	32
75	12	10	21	44	41	55	12
76	13	10	19	44	40	55	47
77	13	10	20	44	40	55	8
78	13	10	20	44	40	56	14
79	13	10	20	44	40	56	14
80	13	10	20	44	40	56	14
81	13	10	20	44	40	56	14
82	13	10	20	44	40	56	14
83	13	10	20	44	40	56	14
84	13	10	20	44	40	56	14
85	12	10	20	44	41	56	48
86	12	9	20	44	40	55	49
87	13	10	20	44	40	56	14
88	12	9	20	45	41	55	23
89	12	9	20	45	41	55	23
90	13	10	21	45	40	56	50
91	13	10	21	45	40	56	50
92	13	10	21	44	40	56	36
93	13	10	21	45	40	56	50
94	13	10	19	45	40	56	20
95	13	10	21	45	40	56	50
96	13	10	21	45	40	56	50
97	13	10	20	45	40	56	51
98	13	10	20	45	40	56	51
99	13	9	21	45	40	56	52
100	13	10	20	45	40	55	19
101	13	10	20	44	40	55	8
102	13	10	19	46	40	55	53
103	13	10	20	44	40	55	8
104	12	10	20	44	41	56	48
105	12	9	20	45	40	55	54
106	13	10	20	44	40	56	14
107	13	9	20	44	41	56	31
108	13	9	20	45	40	55	21
109	13	9	20	45	41	55	15
110	13	10	20	44	40	56	14
111	13	10	21	45	40	55	56
112	12	9	20	44	41	55	57
113	13	9	19	44	40	55	43
114	13	9	19	44	40	55	43
115	13	9	19	44	40	55	43
116	13	10	20	44	41	55	17
117	13	9	20	45	40	56	9
118	13	10	19	46	40	55	53
119	12	9	20	46	40	56	58
120	12	10	20	45	40	56	24
121	12	10	20	45	41	56	2
122	12	9	20	46	41	55	27
123	13	9	19	43	40	58	59
124	13	10	21	46	40	55	60
125	13	9	20	44	41	56	31
126	13	9	19	45	41	55	61
127	13	10	20	44	41	56	7
128	13	10	19	45	41	56	62
129	13	10	20	44	40	56	14
130	13	10	20	44	41	55	17
131	13	10	21	44	40	56	36
132	13	10	20	44	40	55	8
133	13	10	18	44	40	55	63
134	13	9	20	44	41	55	10
135	13	10	19	44	41	56	33
136	12	10	20	44	41	55	11
137	13	10	20	45	41	55	16
138	13	10	19	45	41	57	65
139	13	10	19	45	40	57	66
140	13	9	20	44	41	55	10
141	12	10	19	45	40	57	67
142	13	10	19	45	40	57	66
143	13	10	19	47	42	57	68
144	13	10	19	46	41	57	69
145	13	10	20	44	40	56	14
146	13	9	19	43	40	57	70
147	12	9	20	45	40	56	41
148	13	9	19	45	40	55	22
149	13	9	20	45	40	56	9
150	13	9	20	44	41	56	31
151	13	9	20	45	40	55	21
152	12	9	20	45	41	56	71
153	12	10	20	44	40	56	72
154	12	10	20	44	40	56	72
155	13	10	20	45	40	56	51
156	13	10	20	44	40	56	14
157	12	9	20	45	40	56	41
158	12	9	19	45	41	56	73
159	13	10	19	45	41	56	62
160	13	10	20	44	40	55	8
161	13	9	20	45	41	55	15
162	13	10	21	45	40	56	50
163	13	10	20	44	41	55	17
164	13	10	20	44	40	56	14
165	13	10	21	44	40	56	36
166	13	10	21	44	40	56	36
167	13	10	18	44	40	55	63
168	13	10	20	44	41	55	17
169	12	9	20	44	40	56	30
170	12	9	20	45	41	55	23
171	13	10	20	44	40	55	8
172	13	9	21	45	41	55	113
173	12	10	20	45	41	55	18
174	12	10	20	45	41	55	18
175	13	9	20	44	40	55	34
176	12	10	20	45	40	56	24
177	12	9	20	44	40	56	30
178	13	10	19	44	40	55	47
179	13	10	21	44	39	55	77
180	13	10	20	44	41	54	78
181	13	9	20	44	40	55	34
182	12	10	20	45	41	55	18
183	13	10	20	45	40	56	51
184	13	10	20	45	41	55	16
185	13	9	19	45	41	55	61
186	13	10	20	45	40	56	51
187	13	9	20	45	40	55	21
188	13	10	20	45	41	56	42
189	12	9	21	45	41	55	79
190	12	10	20	44	40	55	80
191	12	10	20	44	40	56	72
192	13	10	20	45	41	55	16
193	12	9	21	45	41	55	79
194	13	10	19	44	41	56	33
195	12	10	20	45	40	55	1
196	13	10	19	46	41	56	81
197	13	9	19	43	41	58	82
198	13	10	20	44	41	56	7
199	13	10	19	44	40	55	47
200	13	9	21	44	40	56	83
201	12	9	20	44	41	55	57
202	13	10	20	45	40	55	19
203	13	10	19	42	41	58	84
204	13	9	19	43	41	58	82
205	13	9	19	43	41	58	82	insertion in tonB2693-R seq
206	13	10	19	43	41	58	86
207	13	9	19	43	41	58	82
208	13	9	19	43	41	58	82
209	13	9	19	43	41	58	82
210	13	9	19	43	40	58	59
211	13	9	20	45	40	55	21
212	13	10	20	44	40	56	14
213	13	10	19	44	40	56	87
214	13	9	19	43	41	58	82
215	13	10	19	45	40	55	88
216	13	10	19	43	41	58	86
217	13	10	20	45	41	55	16
218	12	10	20	45	41	55	18
219	13	9	20	44	41	56	31
220	13	9	20	45	40	56	9
221	13	10	20	44	40	55	8
222	13	9	20	45	41	55	15
223	12	9	19	44	41	55	89
224	13	9	20	44	40	55	34
225	13	10	21	44	40	56	36
226	13	10	20	44	40	55	8
227	12	10	21	45	40	56	26
228	12	9	20	44	41	55	57
229	13	10	20	44	41	56	7
230	13	9	20	44	40	56	29
231	13	10	20	44	40	56	14
232	12	9	19	45	40	56	90
233	13	10	20	44	41	55	17
234	13	9	20	44	40	56	29
235	13	10	20	44	41	56	7
236	13	10	19	44	41	55	37
237	13	9	19	45	41	56	91
238	13	10	20	44	40	55	8
239	13	10	20	44	40	56	14
240	13	10	21	44	40	55	35
241	13	9	20	44	41	55	10
242	13	10	20	44	40	56	14
243	13	9	19	45	40	56	44
244	13	10	20	44	40	56	14
245	13	10	20	44	40	56	14
246	13	10	20	44	41	56	7
247	13	9	20	45	41	55	15
248	13	10	20	45	41	55	16
249	13	9	19	45	41	55	61
250	13	9	19	43	41	58	82
251	13	9	20	45	40	56	9
252	13	10	20	44	40	55	8
253	13	10	20	44	40	56	14
254	12	9	20	45	40	56	41
255	13	9	19	43	41	58	82
256	13	9	20	44	40	56	29
257	13	10	19	45	40	57	66
258	12	10	20	44	40	56	72
259	12	9	20	44	40	55	49
260	13	10	20	44	41	55	17
261	13	10	20	45	41	55	16
262	13	10	19	45	41	56	62
263	12	10	20	44	40	56	72
264	13	9	18	43	41	58	92
265	13	10	20	44	40	56	14
266	13	10	19	44	41	55	37
267	13	10	19	44	41	55	37
268	13	9	20	44	40	55	34
269	13	10	18	44	40	55	63
270	12	10	20	44	40	55	80
271	12	9	20	44	40	55	49
272	13	10	20	45	41	56	42
273	12	9	20	45	41	55	23
274	13	9	20	45	40	56	9
275	13	10	20	44	40	56	14
276	13	10	20	45	40	55	19
277	13	10	20	44	41	56	7
278	13	10	21	44	41	55	32
279	13	10	20	45	41	56	42
280	13	9	19	45	41	55	61
281	13	10	20	44	41	54	78
282	13	9	19	43	41	58	82
283	13	10	19	45	40	57	66
284	13	9	19	43	41	58	82
285	13	9	19	43	41	58	82
286	12	10	20	44	40	55	80
287	13	10	20	44	40	56	14
288	12	10	20	45	40	56	24
289	13	10	21	45	41	55	93
290	13	10	19	44	40	55	47
291	12	10	20	44	40	56	72
292	13	9	20	44	41	55	10
293	13	10	19	45	41	55	94
294	13	9	20	45	40	56	9	insertion in tonB2693-F seq
295	13	9	20	45	40	56	9
296	13	10	20	45	41	54	96
297	13	10	20	45	41	54	96
298	13	9	20	44	40	56	29
299	13	10	20	44	40	56	14
300	13	9	20	45	41	56	97
301	13	9	20	45	41	56	97
302	13	9	20	45	40	55	21
303	13	9	19	45	40	56	44
304	13	10	19	45	40	55	88
305	13	9	20	44	41	56	31
306	13	10	20	44	40	55	8
307	13	9	20	44	40	56	29
308	13	9	20	45	40	55	21
309	12	9	20	44	40	55	49
310	13	9	19	45	41	55	61
311	13	10	20	44	41	56	7
312	13	9	19	43	41	58	82
313	12	10	20	45	40	56	24
314	13	10	20	45	40	55	19
315	13	9	20	44	40	56	29
316	13	9	20	45	40	56	9
317	13	9	20	45	40	55	21
318	13	9	19	43	41	58	82
319	13	9	20	44	40	56	29	insertion in tonB2693-F seq
320	13	9	20	45	41	56	97
321	13	9	20	43	40	56	98
322	13	10	20	45	41	55	16
323	13	10	20	44	40	56	14
324	13	10	20	45	40	56	51
325	12	10	20	45	41	55	18
326	13	10	20	44	41	54	78
327	13	10	19	44	40	56	87
328	12	10	21	41	39	50	99	5 mismatches in tonB2886-R seq
329	12	10	21	41	38	50	118	5 mismatches in tonB2886-R seq
330	12	10	21	43	39	50	100	5 mismatches in tonB2886-R seq
331	12	10	21	43	39	50	100	5 mismatches in tonB2886-R seq
332	12	10	21	43	39	49	119	5 mismatches in tonB2886-R seq
333	12	10	21	41	39	50	99	deletion in tonB2963-R seq / 5 mismatches in tonB2886-R seq
334	13	10	19	45	40	57	66
335	12	9	20	44	40	55	49
336	13	10	20	45	41	55	16
337	13	9	20	44	40	56	29
338	13	10	19	47	41	57	101
339	13	10	19	45	40	57	66
340	12	10	20	44	40	55	80
341	13	9	20	44	40	56	29
342	13	10	20	44	41	55	17
343	13	9	20	45	41	55	15
344	13	9	19	43	39	58	102
345	13	10	20	45	41	55	16
346	13	10	20	44	41	55	17
347	13	9	19	43	41	58	82
348	13	10	21	44	40	56	36
349	13	10	19	46	41	56	81
350	13	9	21	45	41	58	74	insertion in tonB2693-R seq
351	12	9	20	44	40	56	30
352	13	10	20	44	40	56	14
353	12	9	20	44	40	56	30
354	13	9	20	45	41	55	15
355	13	9	19	43	41	58	82
356	13	10	19	45	40	57	66
357	13	9	19	43	40	58	59
358	13	9	19	43	41	58	82
359	13	9	20	45	40	55	21
360	13	9	19	43	41	58	82
361	13	9	19	43	41	58	82
362	13	9	19	43	41	58	82
363	13	9	19	43	41	58	82
364	13	10	19	45	40	56	20
365	13	8	19	43	41	58	103
366	13	9	19	43	39	58	102
367	13	10	19	45	39	57	104
368	13	9	19	43	41	58	82
369	13	10	19	44	40	57	105
370	13	10	20	44	41	55	17
371	13	10	20	44	40	55	8
372	13	9	20	44	41	55	10
373	12	9	20	44	40	55	49
374	12	10	19	45	40	56	40
375	13	9	19	45	40	56	44
376	13	10	20	44	40	55	8
377	13	9	20	44	41	55	10
378	13	10	20	45	40	56	51
379	12	10	20	44	40	56	72
380	13	10	20	45	40	56	51
381	13	10	21	45	40	56	50
382	13	9	20	45	41	56	97
383	13	10	20	44	40	55	8
384	12	10	19	45	40	57	67
385	13	10	20	44	41	55	17
386	13	10	19	43	40	58	106
387	13	9	20	43	41	58	107
388	13	9	19	43	39	58	102
389	13	9	19	43	39	58	102
390	13	9	19	43	39	58	102
391	13	10	20	45	41	55	16
392	12	9	20	45	40	56	41
393	13	10	20	44	40	56	14
394	12	9	20	44	40	56	30
395	13	9	20	44	41	55	10
396	13	9	20	44	41	56	31
397	13	10	19	45	40	56	20
398	13	10	20	44	40	55	8
399	13	9	19	45	41	55	61
400	13	10	19	44	40	55	47
401	13	10	20	44	40	55	8
402	13	9	20	44	41	56	31
403	13	9	20	46	40	56	108
404	13	9	21	44	40	55	109
405	13	9	19	45	41	55	61
406	13	10	20	44	41	56	7
407	12	10	20	44	40	55	80
408	12	9	20	44	40	56	30
409	13	9	20	44	40	56	29
410	13	9	19	45	41	56	91
411	13	9	20	45	40	55	21
412	13	9	20	44	40	56	29
413	13	10	20	44	40	55	8
414	13	10	19	45	40	57	66
415	13	9	19	43	41	58	82
416	13	10	20	45	41	56	42
418	12	10	20	44	40	56	72
419	13	10	20	45	40	55	19
420	13	10	18	44	40	55	63
421	13	10	19	45	40	57	66
422	12	10	20	45	45	55	75
423	12	9	20	44	40	56	30
424	13	9	19	43	39	58	102
425	13	10	19	45	40	57	66
426	13	10	19	45	40	57	66
427	12	10	20	44	41	55	11
428	13	10	19	46	40	55	53
429	13	9	20	44	40	55	34
430	13	10	20	45	41	56	42
431	13	10	20	44	40	56	14
432	13	10	20	45	41	55	16
433	13	9	20	44	40	56	29
434	12	9	20	45	40	55	54	insertion in tonB2693-F seq
435	13	9	20	44	41	56	31
436	13	9	20	44	40	55	34
437	12	10	20	44	40	56	72
438	12	9	20	45	41	55	23
439	13	10	19	45	40	57	66
440	13	10	19	46	41	57	69
441	13	9	20	46	40	55	112
442	13	9	20	44	41	56	31
443	13	10	20	45	41	55	16
444	13	10	20	44	41	55	17
447	13	9	19	43	40	58	59
448	12	9	20	45	41	55	23
449	13	9	19	44	40	56	28
450	13	9	19	44	40	56	28
451	13	10	19	45	40	56	20
452	13	9	21	45	41	55	113
453	13	10	19	45	40	55	88
454	13	9	19	43	39	58	102
455	13	10	20	44	40	56	14
456	12	9	20	44	40	56	30
457	13	9	20	45	40	56	9	insertion in tonB2693-F seq
458	13	9	19	45	40	56	44
459	12	9	20	46	40	55	114
460	13	10	20	44	40	56	14
461	13	10	19	44	41	54	115
462	13	10	20	45	41	55	16
463	13	10	20	45	40	56	51
464	13	9	20	44	40	55	34
465	12	9	20	45	41	55	23
466	13	9	19	45	40	56	44
467	13	9	19	43	41	58	82
468	13	8	19	43	41	58	103
469	13	9	19	44	41	55	116
470	13	9	20	45	41	55	15
471	13	10	20	44	41	56	7
472	13	10	21	44	40	55	35
473	13	9	20	45	40	56	9
474	13	10	20	45	41	55	16
475	13	9	19	43	40	58	59
476	13	10	19	45	40	57	66
477	13	10	19	45	40	57	66
478	13	9	19	44	40	56	28
479	12	10	20	44	40	56	72
480	13	10	19	45	40	57	66
481	13	9	20	44	40	55	34
482	12	10	20	45	40	55	1
483	13	10	20	44	40	56	14
484	13	10	20	45	41	55	16
485	13	10	20	44	41	55	17
486	13	10	18	46	41	57	117
487	13	9	20	45	41	56	97
488	13	10	19	45	40	57	66
489	13	10	19	45	40	57	66
490	13	10	19	44	40	55	47
491	13	10	20	45	40	56	51
492	13	10	20	45	41	56	42
493	13	10	21	44	40	55	35
494	12	10	20	44	40	55	80
495	13	10	20	44	40	55	8
496	13	10	20	45	41	55	16
497	13	10	20	44	41	55	17
498	13	10	20	44	41	56	7
499	13	10	20	45	41	55	16
500	13	10	20	45	41	54	96
501	12	10	20	45	40	55	1
502	13	9	19	45	40	55	22
503	13	9	19	45	41	55	61
504	13	10	20	43	40	55	111
505	13	10	20	44	41	54	78
506	13	10	20	44	41	56	7
507	12	10	20	45	40	56	24
508	12	9	20	45	41	56	71
509	13	10	19	46	41	57	69
510	12	9	20	44	41	55	57
511	13	9	20	44	40	56	29
512	12	10	20	44	40	56	72
513	13	10	19	44	41	55	37
514	13	10	20	44	40	56	14
515	13	10	20	44	41	55	17
516	13	10	20	44	40	55	8
517	13	9	20	45	41	55	15
518	12	10	20	45	40	56	24	insertion in tonB2693-F seq
519	13	9	19	43	41	58	82
520	13	9	19	45	40	55	22
521	13	9	20	44	40	56	29
522	13	9	20	45	40	55	21
523	13	9	20	45	41	55	15
524	13	10	20	44	41	55	17
525	12	10	21	44	41	56	95
526	13	10	19	47	41	56	76
527	13	9	19	43	41	58	82
528	13	10	20	45	40	55	19
529	13	10	20	44	41	56	7
530	12	9	20	45	40	56	41
531	13	9	20	44	40	55	34
532	12	10	20	45	41	56	2
533	13	9	19	43	41	57	85	deletion in tonB2963-R seq
534	13	10	20	45	39	56	3
535	13	10	19	45	40	55	88
536	13	9	19	43	41	58	82
537	12	10	21	45	41	55	64
538	13	9	20	44	41	56	31
539	13	9	19	43	41	58	82
540	13	10	20	43	40	55	111
541	13	9	20	44	41	55	10
542	13	9	19	44	40	56	28
543	13	9	20	45	40	55	21
544	13	10	19	45	41	57	65
545	12	9	20	46	41	55	27
546	13	10	20	45	39	56	3
547	12	9	20	46	41	55	27
548	13	10	20	45	41	55	16
549	13	9	19	43	41	58	82
550	13	10	21	45	41	55	93
551	13	10	20	45	41	54	96
552	13	9	19	44	39	55	5
553	13	9	19	44	40	56	28
554	12	10	20	44	40	56	72
555	13	10	20	44	40	56	14
556	13	10	21	44	40	55	35
557	13	10	20	44	40	56	14
558	13	9	20	45	41	55	15
559	12	10	21	44	40	55	123
560	12	10	19	45	41	55	124
561	13	9	20	45	40	56	9
562	13	10	19	44	41	55	37
563	13	10	20	45	40	56	51
564	13	9	20	44	41	56	31
565	12	10	20	44	40	56	72
566	13	10	18	45	40	55	125
567	13	10	21	45	40	55	56
568	13	10	18	44	40	55	63
569	12	10	20	44	41	56	48
570	13	9	20	44	41	56	31
571	13	10	19	47	42	57	68
572	12	10	20	44	41	55	11
573	13	10	20	45	40	55	19
574	12	10	20	45	41	55	18
575	12	10	21	45	40	55	126
576	12	10	20	45	40	55	1
577	13	9	20	45	40	55	21
578	12	9	20	45	41	55	23
579	13	9	20	45	40	56	9
580	12	9	20	45	40	56	41
581	13	10	19	43	41	58	86
582	13	10	19	45	40	57	66
583	13	10	19	45	40	57	66
584	13	9	20	46	41	55	127
585	13	9	20	45	41	55	15
586	13	9	20	44	40	56	29
587	13	9	20	44	40	56	29
588	13	10	20	44	40	55	8
589	13	10	20	44	40	55	8
590	13	10	20	45	40	56	51
591	12	10	20	44	40	56	72
592	12	9	20	45	40	56	41
593	13	9	20	44	40	56	29
594	13	9	19	43	41	58	82
595	13	9	19	43	41	58	82
596	13	9	19	43	41	58	82
597	13	9	19	43	39	58	102
598	13	9	19	43	41	58	82
599	13	9	19	43	40	58	59
600	13	10	20	45	40	55	19
601	13	9	19	43	41	58	82	insertion in tonB2693-R seq
602	12	9	20	45	41	56	71
603	13	9	20	44	41	56	31
604	13	10	19	47	41	57	101
605	13	9	20	46	40	55	112
606	12	10	20	45	40	56	24
607	13	9	19	44	40	56	28
608	13	9	20	43	40	56	98
609	13	10	20	44	41	56	7
610	13	10	20	45	40	55	19
611	13	10	20	44	40	56	14
612	13	10	19	43	41	58	86
613	13	10	19	45	40	57	66
614	13	10	20	44	36	55	55
615	13	9	19	43	40	59	129
616	13	9	19	43	41	58	82
617	12	10	20	44	40	55	80
618	13	10	20	44	40	56	14
619	13	9	19	43	41	58	82
620	13	10	19	45	40	56	20
621	13	9	19	43	41	58	82
622	13	10	19	46	41	57	69
623	13	10	19	46	42	57	130
624	13	10	20	44	41	55	17
625	13	10	19	46	42	57	130
626	13	10	20	44	40	56	14
627	13	10	20	44	40	56	14
628	12	9	20	44	40	56	30
629	12	9	21	44	40	56	131
630	13	10	20	45	41	55	16
631	13	10	20	45	41	55	16
632	13	10	20	44	40	56	14
633	13	0	21	44	40	56	132
634	13	10	20	45	40	55	19
635	13	10	19	45	40	57	66
636	13	10	20	44	41	55	17
637	12	10	19	45	40	55	133
638	13	10	19	45	40	57	66
639	13	9	19	43	41	58	82
640	13	10	19	43	39	58	134
641	13	9	19	43	41	58	82
642	13	9	19	43	41	58	82
643	12	9	20	46	41	55	27
644	13	10	19	45	40	57	66
645	13	10	20	44	40	55	8
646	12	10	20	44	40	55	80
647	13	10	20	44	40	56	14
648	12	10	20	44	40	56	72
649	13	10	20	44	40	55	8
650	12	10	20	44	40	56	72
651	13	10	20	44	40	55	8
652	12	9	19	45	40	55	135
653	13	10	20	45	41	55	16
654	13	10	19	45	40	55	88
655	13	10	20	44	40	55	8
656	12	10	20	45	41	55	18
657	13	9	19	45	41	55	61
658	13	10	20	43	40	56	4
659	13	10	20	44	40	55	8
660	13	9	20	44	40	56	29
661	12	10	20	45	41	56	2
662	13	9	19	43	41	58	82
663	13	9	19	45	41	55	61
664	13	10	20	44	41	56	7
665	12	9	20	44	40	56	30
666	13	9	20	44	40	55	34
667	13	9	20	44	41	56	31
668	13	10	19	47	42	57	68
669	12	10	19	44	40	56	13
670	13	10	20	45	41	55	16
671	13	10	19	46	40	56	136
672	13	10	19	46	41	57	69
673	12	10	19	45	40	57	67
674	13	10	20	45	41	55	16
675	12	9	20	45	41	58	137
676	13	10	19	44	41	55	37
677	12	9	20	45	40	56	41
678	12	10	21	45	40	55	126
679	13	10	20	45	40	56	51
680	13	10	20	45	41	55	16
681	13	9	19	43	41	58	82
682	13	9	20	44	41	56	31
683	12	10	20	45	40	56	24
684	13	10	20	44	40	55	8
685	13	9	20	45	40	56	9
686	13	10	20	44	40	56	14
687	12	10	19	45	41	55	124
688	13	9	20	44	41	56	31
689	12	10	20	44	40	55	80
690	12	10	20	44	41	55	11
691	12	10	20	45	41	56	2
692	13	9	20	45	40	55	21
693	13	9	19	43	40	56	138
694	13	9	20	44	40	55	34
695	13	9	19	43	41	58	82
696	13	10	19	47	40	57	139
697	13	9	19	43	41	58	82
698	13	9	19	43	41	57	140
699	13	9	19	43	41	58	82
700	13	9	21	44	40	56	83
701	13	9	20	44	40	55	34
702	13	9	20	45	40	56	9
703	13	9	20	44	40	56	29
704	13	10	20	44	40	56	14
705	12	10	19	45	40	57	67
706	12	10	20	45	41	55	18
707	13	10	20	45	41	55	16
708	13	10	20	45	40	55	19
709	13	10	20	44	41	55	17
710	13	9	19	43	40	58	59
711	12	9	20	45	41	55	23
712	13	9	19	43	41	58	82
713	13	10	19	47	41	57	101
714	12	9	20	45	41	55	23
715	13	9	20	44	41	56	31
716	13	10	19	45	40	56	20
717	13	10	20	45	40	56	51
718	13	9	19	43	40	58	59
719	13	10	20	44	40	56	14
720	13	10	20	45	41	55	16
721	13	9	20	44	41	56	31
722	12	10	20	44	40	56	72
723	12	9	19	45	41	55	141
724	13	9	19	44	40	56	28
725	13	9	19	43	41	58	82
726	12	9	20	44	41	55	57
727	12	9	20	44	40	56	30
728	13	10	20	44	41	55	17
729	13	10	19	43	41	58	86
730	13	10	20	45	41	56	42
731	12	10	20	44	41	55	11
732	12	9	20	45	41	56	71
733	12	9	20	44	40	56	30
734	13	10	19	45	40	57	66
735	13	10	19	47	41	57	101
736	13	10	19	45	40	56	20
737	13	10	20	45	41	55	16
738	13	10	19	46	42	57	130
739	12	9	20	44	41	55	57
740	13	10	19	45	40	57	66
741	13	9	19	43	40	58	59
742	13	9	20	44	41	55	10
743	12	9	20	45	41	55	23
744	12	10	20	44	40	56	72
745	12	10	20	44	40	56	72
746	13	9	20	44	40	55	34
747	12	10	20	44	41	55	11
748	13	10	20	44	41	55	17
749	12	10	19	45	40	57	67
750	13	10	20	44	41	55	17
751	12	10	20	44	41	55	11
752	13	10	20	44	40	55	8
753	13	9	19	45	41	55	61
754	12	9	20	45	41	55	23
755	13	10	19	44	40	55	47
756	12	10	20	44	40	55	80
757	12	10	20	44	41	56	48
758	13	10	20	44	40	56	14
759	13	10	20	44	41	55	17
760	13	10	20	43	40	55	117
761	13	10	19	46	40	57	142
762	13	10	19	43	41	58	86
763	13	9	19	43	40	58	59
764	13	10	19	46	41	57	69
765	13	10	19	45	40	58	143
766	13	10	20	44	41	55	17
767	13	9	19	43	41	57	140
768	13	9	19	43	39	58	102
769	12	9	20	44	40	55	49
770	13	10	19	45	41	55	94
771	13	9	19	43	41	58	82
772	13	10	20	43	40	55	117
773	13	9	19	45	41	58	144	deletion in tonB2963-R seq
774	13	10	20	43	41	55	38
775	12	10	20	45	40	55	1
776	13	9	20	44	40	55	34
777	13	10	21	44	40	56	36
778	13	9	20	44	41	55	10
779	13	10	18	44	40	55	63
780	13	10	19	44	40	56	87
781	13	10	21	44	41	56	145
782	13	9	20	44	40	56	29
783	13	9	20	44	41	55	10
784	13	10	20	44	41	55	17
785	13	9	19	45	40	56	44
786	13	10	20	44	41	55	17
787	13	10	19	45	41	54	146
788	12	9	20	44	41	55	57
789	13	10	19	44	41	56	33
790	13	9	19	43	41	58	82
791	13	10	20	45	41	54	96
792	13	10	20	45	41	55	16
793	13	10	20	45	41	55	16
794	13	9	19	44	40	55	43
795	13	10	19	45	40	57	66
796	12	9	20	45	41	56	71
797	13	10	20	44	41	55	17
798	13	9	20	44	41	55	10
799	13	10	20	44	40	56	4	deletion in tonB2693-F seq
800	13	9	20	45	41	56	97
801	12	10	20	44	40	55	80
802	13	9	19	44	40	55	43
803	13	10	19	45	40	55	88
804	13	9	20	45	40	56	9
805	13	10	20	44	40	55	8
806	13	10	20	44	40	56	14
807	13	10	20	44	40	56	14
808	13	10	20	45	41	55	16
809	13	9	19	45	41	58	144
810	13	10	20	45	41	55	16
811	13	10	19	45	40	57	66
812	13	10	20	44	40	56	14
813	13	9	20	44	40	56	29
814	13	9	19	45	40	56	44
815	13	9	20	44	41	55	10
816	13	10	19	45	40	57	66
817	13	10	20	44	40	55	8
818	13	10	19	45	40	56	20
819	12	9	19	45	41	56	73
820	13	10	19	45	41	57	65
821	12	10	20	44	40	56	72
822	13	9	20	44	40	55	34
823	13	9	21	44	40	56	83
824	13	10	19	45	40	57	66
825	13	9	19	45	40	56	44
826	13	10	20	43	40	56	4
827	12	9	20	44	41	56	148
828	13	10	20	44	40	56	14
829	13	10	20	43	40	56	4	deletion in tonB2693-F seq
830	13	9	19	45	40	56	44	deletion in tonB2963-R seq
831	13	10	19	44	40	55	47
832	13	10	21	44	40	56	36
833	12	10	20	44	41	55	11
834	13	9	20	44	40	56	29
835	13	9	19	44	40	56	28
836	13	10	19	44	41	56	33
837	13	9	19	43	40	58	59
838	13	9	19	43	41	59	147
839	13	10	20	45	41	55	16
840	13	10	20	44	40	56	14
841	13	9	19	45	40	57	110
842	12	10	19	44	40	57	120
843	13	10	19	46	41	57	69
844	12	9	20	44	41	56	148
845	13	9	20	45	40	55	21
846	13	10	20	45	40	56	51
847	13	10	20	44	41	55	17
848	13	9	19	43	41	58	82
849	13	10	20	45	41	55	16
850	13	9	19	43	41	58	82
851	13	10	20	45	41	55	16
852	13	10	19	44	40	57	121
853	13	10	19	45	40	57	66
854	13	10	21	45	41	56	122
855	12	10	20	44	40	56	72
856	13	9	19	43	39	58	102
857	13	9	20	44	40	56	29
858	13	10	20	45	40	56	51
859	12	10	20	44	40	56	72
860	12	10	20	45	40	55	1
861	12	10	20	45	40	55	1
862	13	10	20	45	40	55	19
863	13	9	20	44	40	56	29
864	12	10	20	44	40	55	80
865	13	10	18	45	41	57	128
866	12	9	20	44	41	55	57

## Sheet: hybridMelT
ST	infB 729	mdh 1197	phoE 2013	rpoB 2227	tonB	hybridMelT (4MelT+tonB allele)
1	12	10	20	45	10	4
2	12	10	20	45	17	7
3	13	10	20	45	11	28
4	13	10	20	43	1	55
5	13	10	20	43	3	56
6	13	10	19	43	20	62
7	13	10	20	44	34	89
8	13	10	20	44	6	69
9	13	9	20	45	8	118
10	13	9	20	44	12	143
11	12	10	20	44	4	171
12	12	10	21	44	4	194
13	12	10	19	44	19	197
14	13	10	20	44	1	66
15	13	10	20	44	1	66
16	13	9	20	45	4	117
17	13	10	20	45	4	23
18	13	10	20	44	4	68
19	12	10	20	45	4	1
20	12	10	20	45	4	1
21	13	10	20	45	4	23
22	12	10	20	45	4	1
23	13	10	20	45	12	29
24	13	10	20	45	2	22
25	13	10	19	45	13	202
26	13	10	20	44	18	76
27	13	9	20	45	23	127
28	13	9	19	45	18	235
29	12	9	20	45	4	249
30	12	10	20	45	26	11
31	12	10	20	45	4	1
32	12	9	18	45	5	264
33	12	10	21	45	9	266
34	12	9	20	46	4	272
35	13	9	19	44	19	279
36	13	9	20	44	7	141
37	12	9	20	44	16	293
38	13	9	20	45	2	116
39	13	9	20	44	14	145
40	13	10	20	44	21	79
41	13	10	21	44	4	302
42	13	10	20	44	15	75
43	13	10	19	44	15	321
44	13	10	20	44	9	70
45	13	10	20	44	12	72
46	13	10	20	44	31	86
47	13	10	20	44	10	71
48	13	9	20	44	10	142
49	13	10	21	44	23	307
50	13	10	21	44	36	309
51	13	10	21	44	19	306
52	13	10	20	44	19	77
53	13	9	20	44	12	143
54	13	10	19	44	4	317
55	13	10	20	43	4	57
56	13	10	19	46	4	336
57	13	10	20	45	12	29
58	13	10	20	45	4	23
59	12	10	19	45	25	352
60	13	9	20	45	8	118
61	12	9	20	45	8	250
62	13	10	20	45	30	36
63	13	9	20	44	25	152
64	13	9	19	44	37	281
65	13	9	19	45	13	234
66	12	9	19	44	13	356
67	13	10	20	44	28	84
68	13	10	20	44	32	87
69	13	10	20	44	28	84
70	13	9	19	45	25	237
71	12	10	19	45	25	352
72	12	10	21	45	19	268
73	12	10	21	45	19	268
74	13	10	21	44	4	302
75	12	10	21	44	4	194
76	13	10	19	44	35	327
77	13	10	20	44	35	90
78	13	10	20	44	1	66
79	13	10	20	44	1	66
80	13	10	20	44	1	66
81	13	10	20	44	33	88
82	13	10	20	44	33	88
83	13	10	20	44	33	88
84	13	10	20	44	33	88
85	12	10	20	44	22	181
86	12	9	20	44	27	296
87	13	10	20	44	24	81
88	12	9	20	45	4	249
89	12	9	20	45	4	249
90	13	10	21	45	29	359
91	13	10	21	45	9	358
92	13	10	21	44	9	303
93	13	10	21	45	9	358
94	13	10	19	45	9	201
95	13	10	21	45	9	358
96	13	10	21	45	9	358
97	13	10	20	45	9	26
98	13	10	20	45	1	21
99	13	9	21	45	1	364
100	13	10	20	45	6	24
101	13	10	20	44	6	69
102	13	10	19	46	23	339
103	13	10	20	44	6	69
104	12	10	20	44	43	188
105	12	9	20	45	18	254
106	13	10	20	44	9	70
107	13	9	20	44	39	157
108	13	9	20	45	18	125
109	13	9	20	45	4	117
110	13	10	20	44	44	95
111	13	10	21	45	42	361
112	12	9	20	44	4	289
113	13	9	19	44	23	280
114	13	9	19	44	23	280
115	13	9	19	44	23	280
116	13	10	20	44	4	68
117	13	9	20	45	9	119
118	13	10	19	46	18	338
119	12	9	20	46	38	273
120	12	10	20	45	38	12
121	12	10	20	45	39	13
122	12	9	20	46	4	272
123	13	9	19	43	45	369
124	13	10	21	46	42	393
125	13	9	20	44	39	157
126	13	9	19	45	46	241
127	13	10	20	44	47	96
128	13	10	19	45	48	208
129	13	10	20	44	19	77
130	13	10	20	44	4	68
131	13	10	21	44	19	306
132	13	10	20	44	36	91
133	13	10	18	44	36	395
134	13	9	20	44	4	140
135	13	10	19	44	15	321
136	12	10	20	44	11	175
137	13	10	20	45	12	29
138	13	10	19	45	49	209
139	13	10	19	45	50	210
140	13	9	20	44	4	140
141	12	10	19	45	51	353
142	13	10	19	45	51	211
143	13	10	19	47	53	397
144	13	10	19	46	52	340
145	13	10	20	44	54	97
146	13	9	19	43	55	370
147	12	9	20	45	38	257
148	13	9	19	45	6	230
149	13	9	20	45	8	118
150	13	9	20	44	43	159
151	13	9	20	45	10	120
152	12	9	20	45	56	260
153	12	10	20	44	8	173
154	12	10	20	44	31	185
155	13	10	20	45	1	21
156	13	10	20	44	57	99
157	12	9	20	45	9	251
158	12	9	19	45	14	405
159	13	10	19	45	58	213
160	13	10	20	44	35	90
161	13	9	20	45	12	121
162	13	10	21	45	9	358
163	13	10	20	44	12	72
164	13	10	20	44	9	70
165	13	10	21	44	19	306
166	13	10	21	44	19	306
167	13	10	18	44	36	395
168	13	10	20	44	4	68
169	12	9	20	44	38	297
170	12	9	20	45	4	249
171	13	10	20	44	23	80
172	13	9	21	45	59	365
173	12	10	20	45	59	17
174	12	10	20	45	59	17
175	13	9	20	44	60	161
176	12	10	20	45	9	3
177	12	9	20	44	16	293
178	13	10	19	44	61	329
179	13	10	21	44	62	312
180	13	10	20	44	64	101
181	13	9	20	44	42	158
182	12	10	20	45	12	5
183	13	10	20	45	65	44
184	13	10	20	45	66	45
185	13	9	19	45	12	233
186	13	10	20	45	9	27
187	13	9	20	45	23	127
188	13	10	20	45	39	38
189	12	9	21	45	46	409
190	12	10	20	44	42	187
191	12	10	20	44	13	177
192	13	10	20	45	4	23
193	12	9	21	45	4	408
194	13	10	19	44	17	322
195	12	10	20	45	23	9
196	13	10	19	46	72	341
197	13	9	19	43	67	372
198	13	10	20	44	56	98
199	13	10	19	44	35	327
200	13	9	21	44	68	413
201	12	9	20	44	69	299
202	13	10	20	45	70	46
203	13	10	19	42	71	414
204	13	9	19	43	67	372
205	13	9	19	43	73	374
206	13	10	19	43	67	64
207	13	9	19	43	63	371
208	13	9	19	43	67	372
209	13	9	19	43	67	372
210	13	9	19	43	74	375
211	13	9	20	45	18	125
212	13	10	20	44	38	92
213	13	10	19	44	13	320
214	13	9	19	43	75	376
215	13	10	19	45	18	203
216	13	10	19	43	67	64
217	13	10	20	45	12	29
218	12	10	20	45	12	5
219	13	9	20	44	39	157
220	13	9	20	45	9	119
221	13	10	20	44	10	71
222	13	9	20	45	4	117
223	12	9	19	44	46	357
224	13	9	20	44	10	142
225	13	10	21	44	38	310
226	13	10	20	44	36	91
227	12	10	21	45	26	269
228	12	9	20	44	4	289
229	13	10	20	44	56	98
230	13	9	20	44	38	156
231	13	10	20	44	77	103
232	12	9	19	45	25	407
233	13	10	20	44	4	68
234	13	9	20	44	24	151
235	13	10	20	44	15	75
236	13	10	19	44	4	317
237	13	9	19	45	43	240
238	13	10	20	44	10	71
239	13	10	20	44	24	81
240	13	10	21	44	18	305
241	13	9	20	44	12	143
242	13	10	20	44	38	92
243	13	9	19	45	25	237
244	13	10	20	44	24	81
245	13	10	20	44	13	73
246	13	10	20	44	76	102
247	13	9	20	45	4	117
248	13	10	20	45	4	23
249	13	9	19	45	66	243
250	13	9	19	43	67	372
251	13	9	20	45	19	126
252	13	10	20	44	6	69
253	13	10	20	44	13	73
254	12	9	20	45	16	253
255	13	9	19	43	78	377
256	13	9	20	44	16	147
257	13	10	19	45	51	211
258	12	10	20	44	79	192
259	12	9	20	44	18	294
260	13	10	20	44	12	72
261	13	10	20	45	12	29
262	13	10	19	45	43	207
263	12	10	20	44	16	178
264	13	9	18	43	80	415
265	13	10	20	44	1	66
266	13	10	19	44	4	317
267	13	10	19	44	12	319
268	13	9	20	44	81	162
269	13	10	18	44	18	394
270	12	10	20	44	23	182
271	12	9	20	44	81	300
272	13	10	20	45	56	41
273	12	9	20	45	4	249
274	13	9	20	45	19	126
275	13	10	20	44	83	104
276	13	10	20	45	18	32
277	13	10	20	44	43	94
278	13	10	21	44	4	302
279	13	10	20	45	43	40
280	13	9	19	45	46	241
281	13	10	20	44	84	105
282	13	9	19	43	85	378
283	13	10	19	45	51	211
284	13	9	19	43	67	372
285	13	9	19	43	67	372
286	12	10	20	44	2	170
287	13	10	20	44	1	66
288	12	10	20	45	25	10
289	13	10	21	45	46	362
290	13	10	19	44	86	331
291	12	10	20	44	13	177
292	13	9	20	44	4	140
293	13	10	19	45	4	199
294	13	9	20	45	87	134
295	13	9	20	45	19	126
296	13	10	20	45	88	47
297	13	10	20	45	64	43
298	13	9	20	44	7	141
299	13	10	20	44	31	86
300	13	9	20	45	34	129
301	13	9	20	45	43	133
302	13	9	20	45	10	120
303	13	9	19	45	9	232
304	13	10	19	45	90	215
305	13	9	20	44	39	157
306	13	10	20	44	6	69
307	13	9	20	44	7	141
308	13	9	20	45	23	127
309	12	9	20	44	10	290
310	13	9	19	45	66	243
311	13	10	20	44	91	106
312	13	9	19	43	67	372
313	12	10	20	45	9	3
314	13	10	20	45	23	34
315	13	9	20	44	92	164
316	13	9	20	45	92	135
317	13	9	20	45	18	125
318	13	9	19	43	67	372
319	13	9	20	44	87	163
320	13	9	20	45	41	131
321	13	9	20	43	40	417
322	13	10	20	45	12	29
323	13	10	20	44	93	107
324	13	10	20	45	1	21
325	12	10	20	45	4	1
326	13	10	20	44	64	101
327	13	10	19	44	19	324
328	12	10	21	41	94	419
329	12	10	21	41	95	420
330	12	10	21	43	96	422
331	12	10	21	43	96	422
332	12	10	21	43	97	423
333	12	10	21	41	98	421
334	13	10	19	45	51	211
335	12	9	20	44	27	296
336	13	10	20	45	4	23
337	13	9	20	44	13	144
338	13	10	19	47	52	396
339	13	10	19	45	99	216
340	12	10	20	44	18	179
341	13	9	20	44	101	165
342	13	10	20	44	100	108
343	13	9	20	45	102	136
344	13	9	19	43	103	379
345	13	10	20	45	12	29
346	13	10	20	44	4	68
347	13	9	19	43	67	372
348	13	10	21	44	16	304
349	13	10	19	46	72	341
350	13	9	21	45	73	366
351	12	9	20	44	16	293
352	13	10	20	44	1	66
353	12	9	20	44	16	293
354	13	9	20	45	4	117
355	13	9	19	43	67	372
356	13	10	19	45	51	211
357	13	9	19	43	45	369
358	13	9	19	43	85	378
359	13	9	20	45	6	118
360	13	9	19	43	67	372
361	13	9	19	43	67	372
362	13	9	19	43	71	373
363	13	9	19	43	67	372
364	13	10	19	45	31	205
365	13	8	19	43	104	424
366	13	9	19	43	105	380
367	13	10	19	45	106	217
368	13	9	19	43	67	372
369	13	10	19	44	99	332
370	13	10	20	44	12	72
371	13	10	20	44	18	76
372	13	9	20	44	4	140
373	12	9	20	44	27	296
374	12	10	19	45	9	351
375	13	9	19	45	13	234
376	13	10	20	44	27	83
377	13	9	20	44	12	143
378	13	10	20	45	65	44
379	12	10	20	44	79	192
380	13	10	20	45	19	33
381	13	10	21	45	9	358
382	13	9	20	45	107	137
383	13	10	20	44	18	76
384	12	10	19	45	51	353
385	13	10	20	44	4	68
386	13	10	19	43	45	63
387	13	9	20	43	108	418
388	13	9	19	43	105	380
389	13	9	19	43	105	380
390	13	9	19	43	105	380
391	13	10	20	45	4	23
392	12	9	20	45	40	258
393	13	10	20	44	9	70
394	12	9	20	44	82	301
395	13	9	20	44	4	140
396	13	9	20	44	48	160
397	13	10	19	45	9	201
398	13	10	20	44	10	71
399	13	9	19	45	12	233
400	13	10	19	44	6	318
401	13	10	20	44	6	69
402	13	9	20	44	109	166
403	13	9	20	46	13	426
404	13	9	21	44	2	410
405	13	9	19	45	110	245
406	13	10	20	44	47	96
407	12	10	20	44	18	179
408	12	9	20	44	38	297
409	13	9	20	44	24	151
410	13	9	19	45	30	238
411	13	9	20	45	18	125
412	13	9	20	44	112	167
413	13	10	20	44	113	110
414	13	10	19	45	51	211
415	13	9	19	43	67	372
416	13	10	20	45	89	48
418	12	10	20	44	79	192
419	13	10	20	45	35	37
420	13	10	18	44	36	395
421	13	10	19	45	115	219
422	12	10	20	45	111	20
423	12	9	20	44	16	293
424	13	9	19	43	103	379
425	13	10	19	45	114	218
426	13	10	19	45	50	210
427	12	10	20	44	46	189
428	13	10	19	46	18	338
429	13	9	20	44	116	168
430	13	10	20	45	117	49
431	13	10	20	44	1	66
432	13	10	20	45	4	23
433	13	9	20	44	7	141
434	12	9	20	45	118	262
435	13	9	20	44	17	148
436	13	9	20	44	18	149
437	12	10	20	44	31	185
438	12	9	20	45	4	249
439	13	10	19	45	99	216
440	13	10	19	46	119	342
441	13	9	20	46	23	427
442	13	9	20	44	14	145
443	13	10	20	45	4	23
444	13	10	20	44	12	72
447	13	9	19	43	45	369
448	12	9	20	45	4	249
449	13	9	19	44	120	285
450	13	9	19	44	16	278
451	13	10	19	45	122	220
452	13	9	21	45	121	367
453	13	10	19	45	6	200
454	13	9	19	43	105	380
455	13	10	20	44	112	109
456	12	9	20	44	16	293
457	13	9	20	45	87	134
458	13	9	19	45	9	232
459	12	9	20	46	2	271
460	13	10	20	44	19	77
461	13	10	19	44	64	330
462	13	10	20	45	12	29
463	13	10	20	45	19	33
464	13	9	20	44	2	139
465	12	9	20	45	4	249
466	13	9	19	45	120	246
467	13	9	19	43	67	372
468	13	8	19	43	104	424
469	13	9	19	44	4	277
470	13	9	20	45	12	121
471	13	10	20	44	39	93
472	13	10	21	44	123	313
473	13	9	20	45	40	130
474	13	10	20	45	12	29
475	13	9	19	43	124	382
476	13	10	19	45	99	216
477	13	10	19	45	51	211
478	13	9	19	44	1	275
479	12	10	20	44	38	186
480	13	10	19	45	51	211
481	13	9	20	44	81	162
482	12	10	20	45	10	4
483	13	10	20	44	24	81
484	13	10	20	45	4	23
485	13	10	20	44	12	72
486	13	10	18	46	126	429
487	13	9	20	45	17	124
488	13	10	19	45	51	211
489	13	10	19	45	51	211
490	13	10	19	44	6	318
491	13	10	20	45	13	30
492	13	10	20	45	17	31
493	13	10	21	44	127	314
494	12	10	20	44	70	191
495	13	10	20	44	35	90
496	13	10	20	45	12	29
497	13	10	20	44	59	100
498	13	10	20	44	47	96
499	13	10	20	45	4	23
500	13	10	20	45	64	43
501	12	10	20	45	42	14
502	13	9	19	45	18	235
503	13	9	19	45	4	229
504	13	10	20	43	18	58
505	13	10	20	44	84	105
506	13	10	20	44	30	85
507	12	10	20	45	38	12
508	12	9	20	45	43	259
509	13	10	19	46	126	343
510	12	9	20	44	4	289
511	13	9	20	44	112	167
512	12	10	20	44	79	192
513	13	10	19	44	129	333
514	13	10	20	44	9	70
515	13	10	20	44	4	68
516	13	10	20	44	10	71
517	13	9	20	45	4	117
518	12	10	20	45	87	19
519	13	9	19	43	108	381
520	13	9	19	45	37	239
521	13	9	20	44	13	144
522	13	9	20	45	6	118
523	13	9	20	45	4	117
524	13	10	20	44	4	68
525	12	10	21	44	22	195
526	13	10	19	47	130	399
527	13	9	19	43	75	376
528	13	10	20	45	18	32
529	13	10	20	44	14	74
530	12	9	20	45	24	256
531	13	9	20	44	10	142
532	12	10	20	45	47	15
533	13	9	19	43	131	383
534	13	10	20	45	132	50
535	13	10	19	45	18	203
536	13	9	19	43	75	376
537	12	10	21	45	4	265
538	13	9	20	44	14	145
539	13	9	19	43	67	372
540	13	10	20	43	18	58
541	13	9	20	44	4	140
542	13	9	19	44	19	279
543	13	9	20	45	6	118
544	13	10	19	45	52	212
545	12	9	20	46	4	272
546	13	10	20	45	133	51
547	12	9	20	46	4	272
548	13	10	20	45	12	29
549	13	9	19	43	134	384
550	13	10	21	45	100	363
551	13	10	20	45	135	52
552	13	9	19	44	136	286
553	13	9	19	44	38	282
554	12	10	20	44	79	192
555	13	10	20	44	1	66
556	13	10	21	44	138	315
557	13	10	20	44	25	82
558	13	9	20	45	12	121
559	12	10	21	44	141	196
560	12	10	19	45	4	350
561	13	9	20	45	19	126
562	13	10	19	44	139	334
563	13	10	20	45	8	25
564	13	9	20	44	14	145
565	12	10	20	44	38	186
566	13	10	18	45	36	430
567	13	10	21	45	42	361
568	13	10	18	44	36	395
569	12	10	20	44	48	190
570	13	9	20	44	15	146
571	13	10	19	47	142	400
572	12	10	20	44	143	193
573	13	10	20	45	18	32
574	12	10	20	45	4	1
575	12	10	21	45	144	270
576	12	10	20	45	18	8
577	13	9	20	45	10	120
578	12	9	20	45	4	249
579	13	9	20	45	1	115
580	12	9	20	45	38	257
581	13	10	19	43	67	64
582	13	10	19	45	114	218
583	13	10	19	45	51	211
584	13	9	20	46	4	425
585	13	9	20	45	12	121
586	13	9	20	44	112	167
587	13	9	20	44	7	141
588	13	10	20	44	23	80
589	13	10	20	44	6	69
590	13	10	20	45	25	35
591	12	10	20	44	19	180
592	12	9	20	45	13	252
593	13	9	20	44	16	147
594	13	9	19	43	67	372
595	13	9	19	43	67	372
596	13	9	19	43	67	372
597	13	9	19	43	105	380
598	13	9	19	43	75	376
599	13	9	19	43	45	369
600	13	10	20	45	42	39
601	13	9	19	43	73	374
602	12	9	20	45	56	260
603	13	9	20	44	43	159
604	13	10	19	47	126	398
605	13	9	20	46	70	428
606	12	10	20	45	8	2
607	13	9	19	44	155	287
608	13	9	20	43	1	416
609	13	10	20	44	15	75
610	13	10	20	45	23	34
611	13	10	20	44	24	81
612	13	10	19	43	67	64
613	13	10	19	45	147	221
614	13	10	20	44	151	112
615	13	9	19	43	152	387
616	13	9	19	43	67	372
617	12	10	20	44	2	170
618	13	10	20	44	13	73
619	13	9	19	43	67	372
620	13	10	19	45	149	222
621	13	9	19	43	150	386
622	13	10	19	46	52	340
623	13	10	19	46	156	346
624	13	10	20	44	157	113
625	13	10	19	46	148	344
626	13	10	20	44	25	82
627	13	10	20	44	1	66
628	12	9	20	44	24	295
629	12	9	21	44	26	432
630	13	10	20	45	4	23
631	13	10	20	45	4	23
632	13	10	20	44	19	77
633	13	0	21	44	38	433
634	13	10	20	45	61	42
635	13	10	19	45	51	211
636	13	10	20	44	4	68
637	12	10	19	45	2	349
638	13	10	19	45	51	211
639	13	9	19	43	85	378
640	13	10	19	43	103	65
641	13	9	19	43	67	372
642	13	9	19	43	67	372
643	12	9	20	46	137	274
644	13	10	19	45	158	224
645	13	10	20	44	10	71
646	12	10	20	44	6	172
647	13	10	20	44	38	92
648	12	10	20	44	38	186
649	13	10	20	44	6	69
650	12	10	20	44	79	192
651	13	10	20	44	18	76
652	12	9	19	45	18	406
653	13	10	20	45	12	29
654	13	10	19	45	23	204
655	13	10	20	44	23	80
656	12	10	20	45	4	1
657	13	9	19	45	4	229
658	13	10	20	43	159	61
659	13	10	20	44	18	76
660	13	9	20	44	25	152
661	12	10	20	45	14	6
662	13	9	19	43	67	372
663	13	9	19	45	110	245
664	13	10	20	44	47	96
665	12	9	20	44	82	301
666	13	9	20	44	10	142
667	13	9	20	44	14	145
668	13	10	19	47	148	402
669	12	10	19	44	19	197
670	13	10	20	45	161	53
671	13	10	19	46	9	337
672	13	10	19	46	163	348
673	12	10	19	45	51	353
674	13	10	20	45	4	23
675	12	9	20	45	67	261
676	13	10	19	44	4	317
677	12	9	20	45	38	257
678	12	10	21	45	18	267
679	13	10	20	45	19	33
680	13	10	20	45	12	29
681	13	9	19	43	67	372
682	13	9	20	44	39	157
683	12	10	20	45	79	18
684	13	10	20	44	23	80
685	13	9	20	45	25	128
686	13	10	20	44	54	97
687	12	10	19	45	110	354
688	13	9	20	44	30	154
689	12	10	20	44	70	191
690	12	10	20	44	4	171
691	12	10	20	45	56	16
692	13	9	20	45	42	132
693	13	9	19	43	19	368
694	13	9	20	44	2	139
695	13	9	19	43	67	372
696	13	10	19	47	145	401
697	13	9	19	43	67	372
698	13	9	19	43	146	385
699	13	9	19	43	67	372
700	13	9	21	44	9	411
701	13	9	20	44	81	162
702	13	9	20	45	19	126
703	13	9	20	44	7	141
704	13	10	20	44	20	78
705	12	10	19	45	51	353
706	12	10	20	45	4	1
707	13	10	20	45	12	29
708	13	10	20	45	23	34
709	13	10	20	44	4	68
710	13	9	19	43	124	382
711	12	9	20	45	4	249
712	13	9	19	43	67	372
713	13	10	19	47	52	396
714	12	9	20	45	160	263
715	13	9	20	44	34	155
716	13	10	19	45	164	225
717	13	10	20	45	13	30
718	13	9	19	43	45	369
719	13	10	20	44	24	81
720	13	10	20	45	4	23
721	13	9	20	44	43	159
722	12	10	20	44	16	178
723	12	9	19	45	4	404
724	13	9	19	44	19	279
725	13	9	19	43	75	376
726	12	9	20	44	4	289
727	12	9	20	44	16	293
728	13	10	20	44	4	68
729	13	10	19	43	67	64
730	13	10	20	45	56	41
731	12	10	20	44	4	171
732	12	9	20	45	56	260
733	12	9	20	44	16	293
734	13	10	19	45	165	226
735	13	10	19	47	166	403
736	13	10	19	45	167	227
737	13	10	20	45	4	23
738	13	10	19	46	148	344
739	12	9	20	44	12	291
740	13	10	19	45	51	211
741	13	9	19	43	45	369
742	13	9	20	44	12	143
743	12	9	20	45	4	249
744	12	10	20	44	79	192
745	12	10	20	44	79	192
746	13	9	20	44	10	142
747	12	10	20	44	4	171
748	13	10	20	44	168	114
749	12	10	19	45	169	355
750	13	10	20	44	4	68
751	12	10	20	44	4	171
752	13	10	20	44	6	69
753	13	9	19	45	12	233
754	12	9	20	45	4	249
755	13	10	19	44	35	327
756	12	10	20	44	10	174
757	12	10	20	44	22	181
758	13	10	20	44	19	77
759	13	10	20	44	4	68
760	13	10	20	43	18	58
761	13	10	19	46	162	347
762	13	10	19	43	67	64
763	13	9	19	43	45	369
764	13	10	19	46	153	345
765	13	10	19	45	154	223
766	13	10	20	44	12	72
767	13	9	19	43	172	389
768	13	9	19	43	103	379
769	12	9	20	44	18	294
770	13	10	19	45	4	199
771	13	9	19	43	67	372
772	13	10	20	43	36	60
773	13	9	19	45	171	247
774	13	10	20	43	4	57
775	12	10	20	45	18	8
776	13	9	20	44	2	139
777	13	10	21	44	29	308
778	13	9	20	44	4	140
779	13	10	18	44	36	395
780	13	10	19	44	31	326
781	13	10	21	44	56	311
782	13	9	20	44	1	138
783	13	9	20	44	12	143
784	13	10	20	44	4	68
785	13	9	19	45	19	236
786	13	10	20	44	12	72
787	13	10	19	45	64	214
788	12	9	20	44	12	291
789	13	10	19	44	22	325
790	13	9	19	43	67	372
791	13	10	20	45	64	43
792	13	10	20	45	4	23
793	13	10	20	45	12	29
794	13	9	19	44	2	276
795	13	10	19	45	165	226
796	12	9	20	45	22	255
797	13	10	20	44	4	68
798	13	9	20	44	4	140
799	13	10	20	44	3	67
800	13	9	20	45	14	123
801	12	10	20	44	27	184
802	13	9	19	44	81	284
803	13	10	19	45	42	206
804	13	9	20	45	13	122
805	13	10	20	44	27	83
806	13	10	20	44	44	95
807	13	10	20	44	77	103
808	13	10	20	45	12	29
809	13	9	19	45	67	244
810	13	10	20	45	12	29
811	13	10	19	45	147	221
812	13	10	20	44	44	95
813	13	9	20	44	19	150
814	13	9	19	45	13	234
815	13	9	20	44	12	143
816	13	10	19	45	51	211
817	13	10	20	44	10	71
818	13	10	19	45	13	202
819	12	9	19	45	14	405
820	13	10	19	45	49	209
821	12	10	20	44	16	178
822	13	9	20	44	27	153
823	13	9	21	44	26	412
824	13	10	19	45	51	211
825	13	9	19	45	8	231
826	13	10	20	43	19	59
827	12	9	20	44	14	292
828	13	10	20	44	54	97
829	13	10	20	43	3	56
830	13	9	19	45	173	248
831	13	10	19	44	18	323
832	13	10	21	44	174	316
833	12	10	20	44	12	176
834	13	9	20	44	25	152
835	13	9	19	44	57	283
836	13	10	19	44	56	328
837	13	9	19	43	175	390
838	13	9	19	43	176	391
839	13	10	20	45	177	54
840	13	10	20	44	9	70
841	13	9	19	45	51	242
842	12	10	19	44	169	198
843	13	10	19	46	119	342
844	12	9	20	44	43	298
845	13	9	20	45	2	116
846	13	10	20	45	13	30
847	13	10	20	44	129	111
848	13	9	19	43	178	392
849	13	10	20	45	4	23
850	13	9	19	43	67	372
851	13	10	20	45	4	23
852	13	10	19	44	179	335
853	13	10	19	45	180	228
854	13	10	21	45	39	360
855	12	10	20	44	26	183
856	13	9	19	43	105	380
857	13	9	20	44	19	150
858	13	10	20	45	1	21
859	12	10	20	44	1	169
860	12	10	20	45	10	4
861	12	10	20	45	10	4
862	13	10	20	45	2	22
863	13	9	20	44	1	138
864	12	10	20	44	2	170
865	13	10	18	45	49	431
866	12	9	20	44	4	289
